# Supplementary material for: Hydrogen–Deuterium Exchange Mass Spectrometry Identifies Local and Long-Distance Interactions within the Multicomponent Radical SAM Enzyme, PqqE
Source: ACS Cent Sci. 2024 Jan 17;10(2):251–63. doi: 10.1021/acscentsci.3c01023 (PMC10906245; doi:10.1021/acscentsci.3c01023)
Supplement: Supplementary file 2 — oc3c01023_si_002.xlsx [file oc3c01023_si_002.xlsx]

## Sheet: HDX %D
			Include purification tag		Exclude purification tag				PqqE alone				PqqE alone				PqqE alone				PqqE in PqqDE				PqqE in PqqDE				PqqE in PqqDE				PqqE in PqqADE				PqqE in PqqADE				PqqE in PqqADE				PqqE in PqqDES				PqqE in PqqDES
	Sequence	Charge	Start residue	End residue	Start residue	End residue	proline total	NH total	t1 %D uptake	t2 %D uptake	t3 %D uptake	t4 %D uptake	t1 %D uptake	t2 %D uptake	t3 %D uptake	t4 %D uptake	t1 %D uptake	t2 %D uptake	t3 %D uptake	t4 %D uptake	t1 %D uptake	t2 %D uptake	t3 %D uptake	t4 %D uptake	t1 %D uptake	t2 %D uptake	t3 %D uptake	t4 %D uptake	t1 %D uptake	t2 %D uptake	t3 %D uptake	t4 %D uptake	t1 %D uptake	t2 %D uptake	t3 %D uptake	t4 %D uptake	t1 %D uptake	t2 %D uptake	t3 %D uptake	t4 %D uptake	t1 %D uptake	t2 %D uptake	t3 %D uptake	t4 %D uptake	t1 %D uptake	t2 %D uptake	t3 %D uptake	t4 %D uptake	t1 %D uptake
PqqE-derived peptide	SWSHPQFEKGAMNAPTPAPSPVDVIPAPVGL	3	3	33	-10	20	7	22	55.96	51.36	54.03	52.87	50.6	50.66	53.01	52.2	50.42	51.1	51.1	52.12	50.75	50.26	47.26	50.58	52.8	51.57	53.14	52.14	49.65	51.37	49.06	51.53	46.01	47.22	48.23	46.94	49.68	49.31	49.61	47.9	52.5	47.05	51.42	51.26	48.98	48.46	47.81	49.56	49.69
	LAELTHRCPLRC	3	34	45	21	32	0	10	19.63	17.55	24.85	29.58	15.63	16.72	20.66	21.51	12.66	21.11	21.11	23.19	11.69	12.11	15.09	21.44	15.39	18.43	23.03	24.88	12.78	13.51	17.43	21.3	5.17	9.98	14.05	16.48	8.05	7.18	13.25	18.76	7.39	9.01	15.54	17.56	3.24	5.24	3.85	6.1	3.88
	DRRSAELDTQTW	2	55	66	42	53	0	10	56.14	55.01	59.19	59.88	51.75	53.27	55.94	57.73	51.37	55.05	55.05	56.57	50.08	52.32	53.65	55.33	52.22	53.19	54.97	55.39	50.2	51.02	53.41	53.24	46.89	46.81	50.62	50.36	50.34	50.51	50.85	52.52	50.13	50.87	52.7	51.8	46.99	44.63	40.48	51.62	49.55
	LRVLTE	2	67	72	54	59	0	4	7.55	8.31	4.91	9.65	5.26	6.46	5.62	4.74	4.37	7.42	7.42	6.29	4.48	2.91	4.7	6.75	9.6	7.91	6.03	5.88	3.2	5.01	6.24	5.87	1.64	4.49	4	6.65	2.47	4.82	3.87	6.41	1.27	4.36	4.95	3.32	2.32	5.9	3.6	5.92	3.19
	RVLTEAAGLGVLHVHLSGGEPTARPDIVE	4	68	96	55	83	2	25	26.19	29.9	33.46	38.76	26.18	29.93	34.67	39.4	25.02	34.58	34.58	36.86	23.97	25.34	30.06	33.88	27.26	26.99	30.93	31.47	23.5	25.79	30.31	31.67	20.72	25.13	27.56	29.82	18.83	24.82	27.18	30.9	19.14	27.19	29.85	21.92	19.56	24.22	16.78	32.38	21.89
	GVLHVHLSGGEPTARPDIVE	3	77	96	64	83	2	16	28.49	31.58	38.48	39.93	26.31	32.13	36.63	41.02	26.38	37.85	37.85	38.94	25.44	27.54	33.4	37.37	27.68	29.95	35.42	34.74	26.72	28.12	33.17	35.48	18.96	25.27	28.34	30.49	22.41	25.43	29.48	33.6	19.73	26.76	31.49	30.58	17.77	23.82	17.92	30.04	30.37
	SGGEPTARPDIVE	2	84	96	71	83	2	9	19.77	22.09	26.18	33.13	19.37	27.58	31.86	28.48	19.71	26.24	26.24	28.56	17.15	20.2	22.99	26.89	24.51	25.34	28.28	29.35	19.06	22.47	27.3	27.69	16.92	24.89	21.86	30.08	13.16	19.9	23.21	22.27	16.72	18.02	28.05	28.37	13.09	17.56	20.68	21.75	13
	ITAKCAELGL	2	97	106	84	93	0	8	17.05	21.99	24.88	27.18	16.13	22.61	25.46	26.14	15.62	25.7	25.7	25.66	11.91	14.24	21.15	25.38	16.53	16.39	21.69	23.3	11.66	15.97	23	23.5	8.7	15.37	19.48	23.66	10.31	15.62	19.91	24.27	9.55	15.25	22.09	21.06	10.33	19.47	15.59	24.43	13.16
	LGLYSNL	1	104	110	91	97	0	5	15.92	14.61	13.26	17.84	14.03	15.31	15.29	16.72	12.63	15.19	15.19	16.97	11.34	8.01	11.34	14.27	17.41	12.7	12	11.84	11.24	10.69	12.84	13.54	8.88	12.73	10.3	14.1	9.59	12.22	10.79	15.15	8.51	10.92	12.89	9.87	7.68	12.8	7.01	14.9	9.57
	ITSGVGGALAKL	2	111	122	98	109	0	10	55.1	54.87	61.19	63.38	47.58	53.99	56.35	62.64	49.04	56.67	56.67	60.03	47.83	49.12	51.52	56.78	50.53	49.68	57.02	55.11	46.21	47.02	54.22	56.1	45.24	49.75	51.88	55.46	48.55	47.06	52.99	53.89	47.85	48.21	53.91	54.54	45.08	45.93	36.54	58.45	46.5
	DALYDVGLDHVQL	2	123	135	110	122	0	11	14.71	11.24	12.12	20.98	12.95	13.59	16.57	21.1	11.99	16.45	16.45	20.09	14.96	16.69	19.99	20.71	15.38	16.97	18.17	20.46	13.53	15.57	18.1	20.61	10.42	10.68	13.05	17.51	9.78	12.57	10.64	19.61	9.09	12.83	15.38	15.94	10.45	12.58	11.49	12.72	9.14
	HVQLSVQGVDAANAEKIGGLKNAQPQKMQF	4	132	161	119	148	1	27	62.58	64.37	69.87	67.78	59.94	62.38	66.17	68.41	59.94	66.31	66.31	67.8	57.61	58.7	60.85	61.15	57.83	59.31	64.03	64.41	58.61	56.41	59.42	64.52	45.99	55.42	56.56	61.23	46.19	55.23	59.47	63.05	47.87	49.79	61.08	62.51	43.94	51.69	53.8	61.15	44.83
	EKIGGLKNAQPQKMQF	3	146	161	133	148	1	13	56.91	56.25	59.8	60.52	53.1	55.32	59.83	61.23	51.63	58.95	58.95	60.32	46.85	49.79	49.21	55.75	52.81	52.95	57.44	55.85	48.93	49.85	51.16	55.58	33.07	39.49	46.96	50.07	35.58	42.02	48.98	52.91	34.23	41.43	53.58	52.98	29.93	37.15	43.43	52.6	33.69
	AARVTELGLPLTL	2	162	174	149	161	1	10	15.72	16.66	26.55	41.97	15.84	19.12	31.26	45.38	15.1	32.29	32.29	44.71	14.44	16.61	28.88	39.91	17.53	16.82	29.65	37.03	14.25	16.67	30.11	37.97	13.54	20.76	26.66	31.56	16.47	20.74	27.38	33.18	16.35	23.43	28.76	30.6	12.91	19.4	22	30.82	13.48
	NSVIHRGNIHEVPGFIDL	3	175	192	162	179	1	15	17.23	16.12	21.9	24.73	15.63	16.92	21.66	25.77	15.07	21.21	21.21	24.44	13.55	14.77	18.32	22.47	15.81	15.46	19.83	22.27	13.93	15.21	19.4	22.51	11.27	14.6	16.82	18.42	12.14	14.54	17.48	19.39	13.36	15.69	19.93	20.11	10.56	13.78	15.43	18.97	11.75
	AVKLGAKRLEVAHTQYYGWA	3	193	212	180	199	0	18	31.83	32.6	37.71	39.95	30.04	32.87	36.78	42.17	29.7	36.51	36.51	39.04	27.3	30.41	33.23	36.68	31.07	32.01	35.8	36.5	28.19	30.62	34.48	35.38	22.12	29.43	33.01	34.74	22.8	29.86	34.75	39.02	22.94	31.27	37.2	33.57	16.12	20.75	20.97	32.22	18.44
	AVKLGAKRLEVAHTQYYGWAYVNRAALMPDKSQVDES	5	193	229	180	216	1	34	42.04	45.93	50.24	51.12	40.49	45.62	49.71	52.64	41.19	48.8	48.8	50.59	37.98	42.62	45.69	47.58	39.67	43.36	48.64	47.53	38.24	43.16	46.4	45.3	27.76	38.62	43.87	45.18	28.13	39.03	44.6	47.33	28.62	39.84	48.08	40.56	22.46	27.87	29.14	39.86	25.81
	SIRIVE	2	229	234	216	221	0	4	5.69	9.13	25.85	55.59	3.06	9.67	17.4	49.99	4.34	27.38	27.38	51.14	2.57	4.03	15.33	47.31	2.86	9.75	23.83	44.89	1.61	1.11	22.11	42.93	3.5	3.69	11.54	27.5	3.46	5.73	14.71	27.18	3.45	5.52	15.78	28.52	0.69	5.29	10.92	37.53	0.74
	AARERLKGQLVID	2	235	247	222	234	0	11	48.5	59.06	60.27	68	46.76	57.45	62.51	69.15	50.66	64.24	64.24	64.84	48.12	55.46	61.21	61.42	50.35	55.54	62.16	59.54	48.67	53.27	58.75	55.77	42.49	49.71	57.22	61.45	38.54	52.22	56.22	62.95	39.13	52.78	59.16	43.22	38.67	42.55	36.62	60.33	45.55
	LVVPDYYAKYPKACAGGW	3	248	265	235	252	2	14	63.1	63	70.92	69.49	61.82	64.48	71.22	73.82	61.13	68.99	68.99	69.72	57.85	57.97	61.16	60.81	56.05	60.35	64.2	62.99	56.88	58.63	63.94	63.36	56.71	58.42	59.01	62.57	57.65	57.1	60.64	62.84	57.74	58.97	64.92	62.51	56.66	57	56.04	64.2	55.58
	GRKLMNVTPQGKVLPCHA	4	266	283	253	270	2	14	13.59	16.1	13.93	24.56	12.94	17.36	19.56	23.08	11.03	19.3	19.3	20.59	8.4	12.04	13.06	21.07	13.86	13.12	16.13	13.01	10.84	10.86	14.72	19.02	3.58	7.95	5.36	9.56	7.82	7.76	10.93	15.41	3.26	9.94	15.74	9.79	3.23	6.34	5.96	8.21	5.32
	GRKLMNVTPQGKVLPCHAAETIPGLEF	4	266	292	253	279	3	22	28.64	30.65	33.76	34.07	26.52	28.18	31.71	34.25	26.39	30.68	30.68	34.33	22.18	25.41	27.26	28.01	24.42	28.17	31.52	31.12	22.29	26.28	26.69	30.32	21.99	22.69	25.53	24.91	21.57	22.29	25.95	27.99	21.35	24.08	19.89	26.06	21.77	23.64	25.92	28.18	24.01
	WYVTDHALGEIWTKSPAFAA	3	293	312	280	299	1	17	32.4	33.67	36.98	46.28	30.13	33.37	38.88	43.9	31.27	37.31	37.31	44.73	28.32	31.66	32.31	42.66	33.22	32.25	36.25	41.36	30.63	28.19	34.32	41.31	28.58	28.02	29.12	31.39	23.94	28.36	25.79	33.74	17.79	29.01	31.38	27.87	28.61	31.28	28.24	38.13	25.39
	AAYRGTSW	2	311	318	298	305	0	6	58.3	54.96	56.01	63.14	53.93	54.96	56.52	59.13	52.81	56.45	56.45	59.49	51.26	51.61	50.78	56.8	54.51	53.67	55	56.49	51.26	50.53	52.22	56.35	43.3	46.13	48.29	51.49	48.17	48.48	50.38	53.11	45.04	44.68	50.86	50.8	42.1	45.13	41	52.92	47.77
	MKEPCRSCDRREKDWGGCRCQA	5	319	340	306	327	1	19	23.06	22.21	24.65	27.09	20.07	21.84	24.75	27.43	19.57	23.53	23.53	25.42	18.09	18.3	20.15	23.9	21.84	20.72	23.76	25.13	18.54	19.64	21.54	24.86	17.11	18.59	20.75	21	20.37	21.66	23.48	25.12	18.74	20.25	23.64	24.23	17.97	19.18	20.18	23.31	20.75
	LALTGDAANTDPACSLSPLHAKM	3	341	363	328	350	2	19	41.72	39.62	46.08	44.15	40.88	40.02	44.85	47.85	37.47	43.65	43.65	48.08	21.85	24.17	28.43	29.1	23.28	26.23	28.6	29.46	22.07	25.89	28.34	29.69	19.52	24.06	26.52	26.12	17.53	23.92	25.87	28.86	18.2	25.26	26.63	28.56	15.15	17.74	16.93	20.06	16.04
	LALTGDAANTDPACSLSPLHAKMRDLAKEEAAETPPDYIY	3	341	380	328	367	4	34	54.96	54.68	57.24	58.24	50.69	50.62	52.62	55.08	50.28	52.5	52.5	54.89	49.14	51.03	51.21	54.19	51.91	53.24	54.67	54.98	49.64	50.3	49.87	52.24	46.23	48.54	49.61	50.37	48.98	48.98	51.4	51.94	49.35	47.29	52.52	53.61	48.08	47.54	48.72	53.4	47.7
	IYRSIGTNVQNPLSEKAPL	2	379	397	366	384	2	15	73.53	67.99	74.6	67.5	69.86	69.06	69.68	71.97	69.68	68.59	68.59	68.9	67.14	70.37	64.83	65.66	66.32	68.48	70.35	65.85	67.67	69.99	65.55	66.01	64.36	64.74	65.35	63.09	67.36	66.42	67.28	64.66	71.55	64.21	70.22	70.22	63.48	62.55	63.19	65.13	65.3
			Include purification tag		Exclude purification tag				PqqD alone				PqqD alone				PqqD alone				PqqD in PqqDE				PqqD in PqqDE				PqqD in PqqDE				PqqD in PqqADE				PqqD in PqqADE				PqqD in PqqADE				PqqD in PqqDES				PqqD in PqqDES
	Sequence	Charge	Start residue	End residue	Start residue	End residue	proline total	NH total	t1 %D uptake	t2 %D uptake	t3 %D uptake	t4 %D uptake	t1 %D uptake	t2 %D uptake	t3 %D uptake	t4 %D uptake	t1 %D uptake	t2 %D uptake	t3 %D uptake	t4 %D uptake	t1 %D uptake	t2 %D uptake	t3 %D uptake	t4 %D uptake	t1 %D uptake	t2 %D uptake	t3 %D uptake	t4 %D uptake	t1 %D uptake	t2 %D uptake	t3 %D uptake	t4 %D uptake	t1 %D uptake	t2 %D uptake	t3 %D uptake	t4 %D uptake	t1 %D uptake	t2 %D uptake	t3 %D uptake	t4 %D uptake	t1 %D uptake	t2 %D uptake	t3 %D uptake	t4 %D uptake	t1 %D uptake	t2 %D uptake	t3 %D uptake	t4 %D uptake	t1 %D uptake
PqqD-derived peptide	GSSHHHHHHSSGLVPRGSHMEPTAF	5	2	26	-18	6	2	21	26.73	25.94	24.89	24.99	25.52	22.41	25.06	23.49	24.08	23.34	21.93	23.1	21.23	22.04	21.22	21.88	23.61	22	22.79	21.86	21.91	21.7	21.67	21.96	19.85	20.81	21.31	21.15	24.65	22.93	23.9	24.41	22.55	23.31	24.33	23.29	19.98	20.33	19.76	21.96	23.15
	GSSHHHHHHSSGLVPRGSHMEPTAFSGSDVPRLPRGVRLRF	8	2	42	-18	22	4	35	30.14	31.05	32.43	33.57	29.66	30.48	35.36	30.75	29.1	30.03	32.8	33.32	26	30.3	30.59	32.09	26.75	29.89	32.8	33.21	26.5	30.48	31.23	32.06	24.21	27.52	31.4	32.56	27.65	31.27	33.9	35.45	28.11	29.89	33.17	34.9	26.79	29.47	29.99	33.74	30.06
	RFDEVRNKHVLLAPERTFDLDDNA	4	41	64	21	44	1	21	33.98	34.74	37.76	39.59	32.01	32.73	40.18	35.64	32.25	33.23	36.7	38.65	28.83	30.62	34.16	37.02	29.69	31.64	36	37.52	28.35	29.67	34.36	36.24	29.22	32.58	36.97	38.78	31.65	33.33	37.04	39.29	31.92	35.49	39.53	40.42	28.17	29.27	29.3	36.65	32.27
	DEVRNKHVLL	3	43	52	23	32	0	8	28.49	32.94	40.33	44.69	28.98	28.7	43.49	38.78	28.48	18.68	40.48	36.7	16.02	14.32	21.11	36.9	17.77	23.04	24.09	31.76	18.94	11.74	16.29	27.71	16.74	12.44	21.09	31.14	20.15	13.78	22.47	31.23	19.41	27.35	22.14	21.22	9.83	16.82	14.3	23.71	12.7
	DEVRNKHVLLA	3	43	53	23	33	0	9	29.96	36.54	44.07	49.67	29.83	33.09	47.28	40.5	31.19	26.29	45.42	40.11	14.95	14.13	23.73	34.93	19.13	14.73	22.11	24.73	14.35	8.66	15.67	33.5													12.3	12.37	13.04	24.01	13.19
	APERTFDLDDNA	2	53	64	33	44	1	9	50.42	49.35	49.98	48.37	44.53	41.09	49.08	44.45	45.35	36.44	45.54	42.94	35.48	38.63	42.59	43.74	43.24	43.02	42.1	40.37	38.3	32.12	40.03	39.6	24.6	27.2	28.81	40.29	24.62	25.61	28.17	40.18	26.39	28.11	33.12	38.28	27.41	30.99	27.27	42.84	31.09
	VAVLKLVDGRN	3	65	75	45	55	0	9	29.92	31.97	41.4	48.43	25.54	33.01	40.18	49.63	25.31	34.76	39.71	47.99	23.64	23.32	37.7	48.24	26.35	29.63	41.45	39.52	21.23	27.61	38.98	41.67	4.04	6.16	17.13	18.52	4.57	8.33	20.12	18.68	7.55	9.4	13.05	17.89	13.94	22.74	31.28	36.82	17.28
	VAVLKLVDGRNTVSQIAQILGQTYDADPAIIE	3	65	96	45	76	1	29	31.49	37.37	49.53	61.56	31.26	36.83	52.58	57.33	30.79	36.37	51.16	58.33	25.53	33.27	43.44	52.79	30.69	34.2	44.94	52.74	27.68	33.87	44.07	52.41	26.28	30.75	39.21	46.14	25.98	31.91	39.4	46.41	27.42	33.45	40.32	46.04	27.03	34.39	43.46	54.27	28.3
	KLVDGRNTVSQIAQ	3	69	82	49	62	0	12	21.08	32.6	45.7	58.59	22.95	30.73	48.27	54.23	22.46	24.37	46	52.66	18.21	23.25	36.48	47.02	22.25	24.47	33.72	42.07	18.21	20.42	35.98	43.98	16.46	23.62	32.96	39.5	18.23	23.8	35.67	42.8	19.44	26.2	35.32	44.56	15.39	25.13	24.16	50.23	18.52
	YDADPAIIEA	1	88	97	68	77	1	7	40.75	54.29	64.75	62.79	39.58	49.62	64.84	56.79	39.74	48.36	61.73	58.85	32.19	45.4	57.55	65.36	36.5	45.22	59.37	60.77	34.87	41.84	56.23	57.47	26.88	37.19	55.87	59.62	29.2	40.72	55.2	60.53	29.03	40.01	55.05	60.87	32.15	44.04	38.23	61.82	33.29
	ADILPMLAGLAQKRVLER	3	97	114	77	94	1	15	56.07	60.3	72.1	76.53	54.55	57.69	72.53	70.48	54.22	57.84	71.47	72.26	54.84	60.37	67.66	73.79	56.72	60.39	70.54	74.51	54.91	61.11	67.6	73.8	50.95	55.21	64.05	68.42	51.49	56.17	64.12	69.08	53.43	55.84	65	70.85	53.19	58.33	68.34	74.14	53.98
	AGLAQKRVLER	2	104	114	84	94	0	9	61.81	64.39	68.94	69.52	56.13	55.15	67.8	67.6	57.12	58.22	64.75	63.21	57.26	61.86	64.67	67.04	60.2	62.77	71.28	70.29	57.7	62.34	64.76	65.46	51.12	56.38	61.43	63.3	54.88	59.33	65.33	65.7	55.87	57.21	65.5	68.13	54.49	56.97	60.8	65.96	57.1
	GLAQKRVLER	2	105	114	85	94	0	8	66.83	69.16	75.14	74.91	57.89	59.98	75.08	76.12	61.16	62.02	68.42	66.52	63.58	67.82	69.38	70.78	65.7	68	77.22	75.31	60.15	64.41	68.25	72.18	54.72	61.87	67.21	65.88	59.06	63.99	70.56	70.3	62.22	61.47	71.73	73.29	59.13	52.31	64.96	70.87	64.02
[truncated: 19 more columns]

## Sheet: DE-E_delta%D
		PqqE in PqqDE-PqqE
		t1									t2									t3									t4
		Below threshold?	P value	Mean of 2min DE	Mean of 2min E	Difference	SE of difference	t ratio	df	-log10(P value)	Below threshold?	P value	Mean of 9min DE	Mean of 9min E	Difference	SE of difference	t ratio	df	-log10(P value)	Below threshold?	P value	Mean of 50min DE	Mean of 50min E	Difference	SE of difference	t ratio	df	-log10(P value)	Below threshold?	P value	Mean of 180min DE	Mean of 180min E	Difference	SE of difference	t ratio	df	-log10(P value)
PqqE-derived peptide	-10-20	No	0.5807	51.07	52.33	-1.26	2.038	0.6181	2.967	0.2361	No	0.5022	51.07	50.63	0.4367	0.5927	0.7368	3.988	0.2991	No	0.235	49.82	52.71	-2.893	1.94	1.492	2.92	0.6289	No	0.1511	51.42	52.4	-0.98	0.5124	1.913	3.021	0.8207
	21-32	No	0.3247	13.29	15.97	-2.687	2.298	1.169	3.087	0.4885	No	0.3295	14.68	17.13	-2.447	1.931	1.267	2.063	0.4822	No	0.2616	18.52	22.21	-3.69	2.704	1.365	3.155	0.5824	No	0.4772	22.54	24.76	-2.22	2.723	0.8153	2.863	0.3213
	42-53	No	0.2787	50.83	53.09	-2.253	1.681	1.341	2.789	0.5548	No	0.2494	52.18	53.54	-1.363	1.005	1.357	3.827	0.6031	No	0.152	54.01	56.73	-2.717	1.348	2.015	2.581	0.8181	No	0.0521	54.65	58.06	-3.407	1.2	2.839	3.658	1.283
	54-59	No	0.9888	5.76	5.727	0.03333	2.173	0.01534	2.89	0.004911	No	0.4004	5.277	6.87	-1.593	1.628	0.9785	2.981	0.3975	No	0.7349	5.657	5.983	-0.3267	0.8891	0.3674	3.42	0.1338	No	0.6684	6.167	6.893	-0.7267	1.478	0.4916	2.162	0.1749
	55-83	No	0.5386	24.91	25.8	-0.8867	1.245	0.7122	2.426	0.2687	No	0.0448	26.04	29.09	-3.05	0.9608	3.174	3.265	1.349	Yes	0.0022	30.43	34.24	-3.803	0.4673	8.139	3.478	2.657	Yes	0.0052	32.34	38.34	-6	1.085	5.528	3.999	2.281
	64-83	No	0.668	26.61	27.06	-0.4467	0.9657	0.4625	3.963	0.1752	No	0.0551	28.54	31.2	-2.663	0.9908	2.688	3.978	1.259	No	0.0174	34	37.65	-3.657	0.8976	4.074	3.732	1.758	No	0.0162	35.86	39.96	-4.1	0.9869	4.154	3.748	1.789
	71-83	No	0.8041	20.24	19.62	0.6233	2.209	0.2822	2.013	0.09467	No	0.52	22.67	24.26	-1.587	2.249	0.7055	3.938	0.284	No	0.4877	26.19	28.09	-1.903	2.487	0.7652	3.916	0.3119	No	0.3124	27.98	30.06	-2.08	1.699	1.224	2.847	0.5052
	84-93	No	0.203	13.37	16.27	-2.9	1.638	1.771	2.278	0.6925	Yes	0.0037	15.53	22.06	-6.523	0.724	9.011	2.807	2.428	No	0.0137	21.95	25.35	-3.4	0.6008	5.659	2.756	1.864	No	0.0549	24.06	26.33	-2.267	0.8001	2.833	3.515	1.261
	91-97	No	0.7284	13.33	14.19	-0.8633	2.252	0.3834	2.833	0.1376	No	0.0826	10.47	14.56	-4.097	1.43	2.866	2.425	1.083	No	0.0409	12.06	14.58	-2.52	0.7905	3.188	3.455	1.388	No	0.0176	13.22	17.18	-3.96	0.7959	4.976	2.847	1.754
	98-109	No	0.4288	48.19	50.57	-2.383	2.624	0.9081	3.099	0.3677	No	0.012	48.61	53.65	-5.04	1.155	4.364	3.999	1.92	No	0.1619	54.25	58.07	-3.817	2.228	1.713	3.999	0.7909	No	0.0144	56	62.02	-6.02	1.126	5.347	2.866	1.843
	110-122	No	0.2298	14.62	13.22	1.407	0.9736	1.445	3.589	0.6387	No	0.0294	16.41	12.85	3.557	0.9139	3.892	3.04	1.532	No	0.1119	18.75	15.05	3.707	1.589	2.333	2.692	0.9513	No	0.7259	20.59	20.72	-0.13	0.3267	0.3979	2.207	0.1391
	119-148	No	0.0731	58.02	60.82	-2.803	0.9308	3.012	2.469	1.136	No	0.0232	58.14	62.67	-4.533	1.266	3.582	3.997	1.635	No	0.0305	61.43	67.45	-6.017	1.823	3.301	3.946	1.515	No	0.0482	63.36	68	-4.637	1.125	4.123	2.14	1.317
	133-148	No	0.1387	49.53	53.88	-4.35	2.351	1.851	3.957	0.858	No	0.0344	50.86	55.1	-4.24	1.275	3.326	3.586	1.463	No	0.1062	52.6	59.53	-6.923	2.5	2.77	2.054	0.9737	Yes	0.0017	55.73	60.69	-4.963	0.2871	17.29	2.324	2.78
	149-161	No	0.9041	15.41	15.55	-0.1467	1.088	0.1349	2.186	0.04377	No	0.1919	16.7	18.2	-1.497	0.776	1.929	2.026	0.7168	No	0.8108	29.55	30.03	-0.4867	1.803	0.2699	2.165	0.09109	No	0.0143	38.3	44.02	-5.717	1.344	4.253	3.84	1.844
	162-179	No	0.1801	14.43	15.98	-1.547	0.9524	1.624	3.977	0.7445	No	0.0159	15.15	16.44	-1.297	0.3161	4.103	3.867	1.799	No	0.0196	19.18	21.59	-2.407	0.4926	4.886	2.779	1.709	No	0.021	22.42	24.98	-2.563	0.4105	6.244	2.135	1.678
	180-199	No	0.2885	28.85	30.52	-1.67	1.316	1.269	3.211	0.5398	No	0.1069	31.01	32.35	-1.34	0.6354	2.109	3.768	0.9711	No	0.059	34.5	37	-2.497	0.8262	3.022	2.908	1.229	No	0.0305	36.19	40.39	-4.2	1.015	4.139	2.739	1.516
	180-216	No	0.0203	38.63	41.24	-2.61	0.6906	3.78	3.903	1.692	No	0.1149	43.05	45.01	-1.967	0.7981	2.464	2.33	0.9396	No	0.0768	46.91	49.58	-2.673	0.9834	2.719	2.852	1.115	Yes	0.0096	46.8	51.45	-4.647	0.9709	4.786	3.847	2.017
	216-221	No	0.0998	2.347	4.363	-2.017	0.8481	2.378	2.933	1.001	No	0.2442	4.963	9.087	-4.123	2.561	1.61	2.076	0.6122	No	0.4848	20.42	23.54	-3.12	4.045	0.7713	3.878	0.3144	No	0.0313	45.04	52.24	-7.197	2.126	3.385	3.69	1.504
	222-234	No	0.7754	49.05	48.64	0.4067	1.312	0.3099	3.257	0.1105	No	0.7225	54.76	55.8	-1.043	2.607	0.4002	2.352	0.1412	No	0.3478	60.71	62.34	-1.633	1.534	1.065	3.941	0.4587	No	0.0181	58.91	67.33	-8.42	2.102	4.005	3.767	1.743
	235-252	Yes	0.0029	56.93	62.02	-5.09	0.7769	6.551	3.958	2.536	Yes	0.006	58.98	64.03	-5.043	0.8763	5.755	3.648	2.224	Yes	0.0051	63.1	70.38	-7.277	1.198	6.075	3.63	2.296	No	0.0112	62.39	71.01	-8.623	1.616	5.336	3.161	1.949
	253-270	No	0.4614	11.03	12.52	-1.487	1.756	0.8466	2.897	0.3359	No	0.3601	12.01	14.58	-2.573	2.276	1.131	2.355	0.4435	No	0.2457	14.64	17.6	-2.96	2.038	1.452	2.887	0.6095	No	0.1607	17.7	22.74	-5.043	2.682	1.881	2.872	0.794
	253-279	No	0.0149	22.96	27.18	-4.22	1.031	4.092	4	1.825	No	0.12	26.62	28.95	-2.327	1.18	1.972	3.992	0.9209	No	0.131	28.49	32.05	-3.56	1.772	2.008	3.255	0.8828	No	0.0413	29.82	34.22	-4.4	0.9356	4.703	2.027	1.384
	280-299	No	0.7519	30.72	31.27	-0.5433	1.56	0.3484	2.82	0.1238	No	0.2255	30.7	32.87	-2.17	1.426	1.522	3	0.6469	No	0.0752	34.29	37.72	-3.43	1.28	2.681	2.992	1.124	No	0.0246	41.78	44.97	-3.193	0.8257	3.868	3.383	1.609
	298-305	No	0.2627	52.34	55.01	-2.67	1.995	1.339	3.424	0.5806	No	0.0953	51.94	54.43	-2.493	1.063	2.346	3.194	1.021	No	0.0956	52.67	56.33	-3.66	1.249	2.931	2.066	1.019	No	0.086	56.55	60.59	-4.04	1.288	3.137	2.043	1.066
	306-327	No	0.4303	19.49	20.9	-1.41	1.608	0.877	3.974	0.3662	No	0.1129	19.55	21.43	-1.88	0.9227	2.037	3.911	0.9475	No	0.1286	21.82	24.31	-2.493	1.122	2.223	2.543	0.8906	No	0.0622	24.63	26.65	-2.017	0.7246	2.783	3.278	1.206
	328-350	Yes	0.0026	22.4	40.02	-17.62	1.373	12.83	2.462	2.59	Yes	0.0007	25.43	40.02	-14.59	0.6772	21.54	2.504	3.181	Yes	0.0016	28.46	44.86	-16.4	0.7056	23.25	2.047	2.785	Yes	0.0048	29.42	46.69	-17.28	1.285	13.45	2.073	2.322
	328-367	No	0.3814	50.23	51.98	-1.747	1.722	1.014	3.174	0.4186	No	0.8129	51.52	51.94	-0.4167	1.631	0.2555	3.419	0.08994	No	0.3571	51.92	54.12	-2.203	2.117	1.041	3.97	0.4473	No	0.1759	53.8	56.07	-2.267	1.358	1.67	3.708	0.7547
	366-384	No	0.0754	67.04	71.02	-3.98	1.314	3.028	2.388	1.123	No	0.3337	69.61	68.82	0.7967	0.7167	1.112	3.675	0.4767	No	0.1858	66.91	70.96	-4.047	2.534	1.597	3.983	0.7311	No	0.1106	65.84	69.46	-3.617	1.324	2.732	2.023	0.9564
		PqqD in PqqDE-PqqE
		t1									t2									t3									t4
		Below threshold?	P value	Mean of 2min DE	Mean of 2min D	Difference	SE of difference	t ratio	df	-log10(P value)	Below threshold?	P value	Mean of 9min DE	Mean of 9min D	Difference	SE of difference	t ratio	df	-log10(P value)	Below threshold?	P value	Mean of 50min DE	Mean of 50min D	Difference	SE of difference	t ratio	df	-log10(P value)	Below threshold?	P value	Mean of 180min DE	Mean of 180min D	Difference	SE of difference	t ratio	df	-log10(P value)
PqqD-derived peptide	-18-6	No	0.0379	22.25	25.44	-3.193	1.043	3.062	3.975	1.421	No	0.2002	21.91	23.9	-1.983	1.062	1.868	2.041	0.6986	No	0.168	21.89	23.96	-2.067	1.118	1.848	2.808	0.7747	No	0.0762	21.9	23.86	-1.96	0.5769	3.397	2.011	1.118
	-18-22	Yes	0.0014	26.42	29.63	-3.217	0.3727	8.63	3.669	2.84	No	0.4461	30.22	30.52	-0.2967	0.3429	0.8652	3.247	0.3505	No	0.161	31.54	33.53	-1.99	1.131	1.759	3.615	0.7933	No	0.9306	32.45	32.55	-0.09333	0.9775	0.09549	2.684	0.03124
	21-44	No	0.0105	28.96	32.75	-3.79	0.734	5.164	3.377	1.981	No	0.0245	30.64	33.57	-2.923	0.8298	3.523	3.986	1.61	No	0.0612	34.84	38.21	-3.373	1.183	2.851	3.162	1.214	No	0.4823	36.93	37.96	-1.033	1.248	0.8279	2.387	0.3167
	23-33	Yes	0.0072	16.14	30.33	-14.18	1.565	9.065	2.33	2.141	Yes	0.0087	12.51	31.97	-19.47	3.577	5.442	3.407	2.061	Yes	0.0046	20.5	45.59	-25.09	2.632	9.533	2.56	2.34	No	0.0503	31.05	43.43	-12.37	4.464	2.772	3.998	1.299
	33-44	No	0.0591	39.01	46.77	-7.76	2.922	2.656	3.839	1.228	No	0.4266	37.92	42.29	-4.37	4.927	0.8869	3.882	0.3699	No	0.0211	41.57	48.2	-6.627	1.566	4.232	3.205	1.675	No	0.1267	41.24	45.25	-4.017	2.058	1.952	3.788	0.8974
	45-55	No	0.2052	23.74	26.92	-3.183	2.106	1.511	3.999	0.6877	No	0.0581	26.85	33.25	-6.393	2.031	3.148	2.739	1.236	No	0.4523	39.38	40.43	-1.053	1.21	0.8703	2.802	0.3446	No	0.1651	43.14	48.68	-5.54	2.668	2.076	2.139	0.7822
	45-76	No	0.1626	27.97	31.18	-3.213	1.511	2.127	2.076	0.789	Yes	0.0015	33.78	36.86	-3.077	0.397	7.75	3.986	2.819	Yes	0.0064	44.15	51.09	-6.94	0.9826	7.063	2.92	2.195	No	0.0363	52.65	59.07	-6.427	1.282	5.013	2.035	1.441
	68-77	No	0.0395	34.52	40.02	-5.503	1.309	4.205	2.337	1.403	No	0.0457	44.15	50.76	-6.603	2.143	3.081	3.409	1.34	No	0.0118	57.72	63.77	-6.057	1.369	4.425	3.948	1.928	No	0.5846	61.2	59.48	1.723	2.887	0.597	3.753	0.2331
	77-94	No	0.5525	55.49	54.95	0.5433	0.8386	0.6479	3.976	0.2576	No	0.1314	60.62	58.61	2.013	0.8804	2.287	2.329	0.8813	No	0.0602	68.6	72.03	-3.433	1.018	3.373	2.399	1.221	No	0.6528	74.03	73.09	0.9433	1.811	0.5209	2.07	0.1852
	84-94	No	0.9876	58.39	58.35	0.03333	1.977	0.01686	3.017	0.00542	No	0.3757	62.32	59.25	3.07	2.73	1.125	2.037	0.4251	No	0.924	66.9	67.16	-0.26	2.521	0.1031	3.181	0.03432	No	0.7456	67.6	66.78	0.82	2.347	0.3494	3.735	0.1275
	85-94	No	0.7233	63.14	61.96	1.183	3.072	0.3852	3.337	0.1407	No	0.3981	66.74	63.72	3.023	3.018	1.002	2.683	0.4	No	0.7439	71.62	72.88	-1.263	3.596	0.3513	3.798	0.1285	No	0.947	72.76	72.52	0.24	3.302	0.07268	2.758	0.02365

## Sheet: ADE-DE_delta%D
		PqqE in PqqADE-PqqDE
		t1									t2									t3									t4
		Below threshold?	P value	Mean of 2min ADE	Mean of 2min DE	Difference	SE of difference	t ratio	df	-log10(P value)	Below threshold?	P value	Mean of 9min ADE	Mean of 9min DE	Difference	SE of difference	t ratio	df	-log10(P value)	Below threshold?	P value	Mean of 50min ADE	Mean of 50min DE	Difference	SE of difference	t ratio	df	-log10(P value)	Below threshold?	P value	Mean of 180min ADE	Mean of 180min DE	Difference	SE of difference	t ratio	df	-log10(P value)
PqqE-derived peptide	-10-20	No	0.4849	49.4	51.07	-1.67	2.093	0.7978	2.912	0.3143	No	0.0285	47.86	51.07	-3.207	0.8331	3.849	3.144	1.546	No	0.9751	49.75	49.82	-0.06667	1.969	0.03385	3.045	0.01095	No	0.1641	48.7	51.42	-2.717	1.386	1.96	2.474	0.7849
	21-32	No	0.0115	6.87	13.29	-6.417	1.401	4.579	3.804	1.941	No	0.0729	8.723	14.68	-5.96	2.085	2.859	2.71	1.137	No	0.2081	14.28	18.52	-4.237	2.449	1.73	2.322	0.6817	No	0.0321	17.6	22.54	-4.94	1.343	3.678	3.15	1.494
	42-53	No	0.275	49.12	50.83	-1.713	1.315	1.303	3.345	0.5607	No	0.1529	49.4	52.18	-2.78	1.443	1.927	2.895	0.8155	No	0.0369	51.39	54.01	-2.62	0.8177	3.204	3.677	1.433	No	0.0317	51.56	54.65	-3.093	0.9502	3.255	3.955	1.498
	54-59	No	0.1761	1.793	5.76	-3.967	1.987	1.996	2.132	0.7542	No	0.6692	4.557	5.277	-0.72	1.456	0.4945	2.036	0.1745	No	0.0864	4.273	5.657	-1.383	0.5902	2.344	3.597	1.064	No	0.5824	5.46	6.167	-0.7067	1.111	0.6359	2.294	0.2347
	55-83	No	0.0284	19.56	24.91	-5.347	1.32	4.052	2.924	1.546	No	0.7354	25.71	26.04	-0.3267	0.892	0.3662	3.471	0.1335	No	0.1047	28.2	30.43	-2.237	0.8731	2.562	2.381	0.98	No	0.2278	27.55	32.34	-4.793	2.934	1.634	2.296	0.6425
	64-83	No	0.0113	20.37	26.61	-6.247	1.231	5.076	3.341	1.946	No	0.0431	25.82	28.54	-2.717	0.8663	3.136	3.435	1.366	No	0.0246	29.77	34	-4.227	1.166	3.626	3.768	1.609	No	0.0317	31.56	35.86	-4.307	1.287	3.345	3.746	1.499
	71-83	No	0.1593	15.6	20.24	-4.64	2.521	1.841	3.122	0.7977	No	0.5347	20.94	22.67	-1.733	2.532	0.6844	3.649	0.2719	No	0.5059	24.37	26.19	-1.817	2.484	0.7313	3.918	0.2959	No	0.7021	26.91	27.98	-1.07	2.479	0.4317	2.37	0.1536
	84-93	No	0.1264	9.52	13.37	-3.847	1.65	2.331	2.342	0.8982	No	0.873	15.41	15.53	-0.12	0.6669	0.1799	2.11	0.05898	No	0.2203	20.49	21.95	-1.453	0.9769	1.488	3.523	0.6569	No	0.4274	23	24.06	-1.063	1.186	0.8962	3.504	0.3692
	91-97	No	0.1646	8.993	13.33	-4.337	2.065	2.1	2.096	0.7836	No	0.3929	11.96	10.47	1.49	1.461	1.02	2.614	0.4058	No	0.4755	11.33	12.06	-0.7333	0.9052	0.8101	3.097	0.3229	No	0.9272	13.04	13.22	-0.1767	1.767	0.09998	2.766	0.03285
	98-109	No	0.579	47.21	48.19	-0.9767	1.613	0.6055	3.815	0.2373	No	0.8241	48.34	48.61	-0.2667	1.124	0.2373	3.994	0.08402	No	0.4998	52.93	54.25	-1.327	1.693	0.7837	2.536	0.3012	No	0.1094	54.63	56	-1.367	0.6652	2.054	3.984	0.961
	110-122	Yes	0.0032	9.763	14.62	-4.86	0.679	7.158	3.541	2.499	Yes	0.0088	12.03	16.41	-4.383	0.8012	5.471	3.376	2.058	No	0.0361	13.02	18.75	-5.73	1.502	3.816	2.785	1.443	No	0.1111	17.69	20.59	-2.907	1.066	2.728	2.019	0.9542
	119-148	Yes	0.0005	46.68	58.02	-11.33	0.6689	16.94	2.971	3.325	No	0.1112	53.48	58.14	-4.66	2.046	2.278	2.869	0.9539	No	0.2755	59.04	61.43	-2.397	1.899	1.262	3.997	0.5599	No	0.4404	62.26	63.36	-1.097	1.23	0.8915	2.902	0.3562
	133-148	Yes	0.006	34.29	49.53	-15.24	1.891	8.057	2.67	2.22	Yes	0.0022	40.98	50.86	-9.883	1.293	7.641	3.666	2.653	No	0.4341	49.84	52.6	-2.763	3.163	0.8737	3.794	0.3624	No	0.0589	51.99	55.73	-3.74	0.9618	3.889	2.027	1.23
	149-161	No	0.9756	15.45	15.41	0.04667	1.431	0.03262	3.957	0.01075	No	0.0306	21.64	16.7	4.943	0.8955	5.52	2.02	1.514	No	0.0666	27.6	29.55	-1.947	0.713	2.73	3.217	1.177	Yes	0.0047	31.78	38.3	-6.523	1.134	5.753	3.945	2.326
	162-179	No	0.0798	12.26	14.43	-2.173	0.925	2.35	3.922	1.098	No	0.6641	14.94	15.15	-0.2033	0.4247	0.4788	3.074	0.1778	No	0.3717	18.08	19.18	-1.107	1.047	1.057	2.858	0.4298	No	0.0219	19.31	22.42	-3.11	0.4952	6.28	2.092	1.66
	180-199	No	0.027	22.62	28.85	-6.233	1.166	5.348	2.198	1.569	No	0.3322	30.19	31.01	-0.8267	0.7489	1.104	3.959	0.4786	No	0.7547	34.99	34.5	0.4833	1.424	0.3394	3.309	0.1222	No	0.8303	35.78	36.19	-0.41	1.706	0.2404	2.24	0.08078
	180-216	Yes	0.0005	28.17	38.63	-10.46	0.5814	17.99	2.856	3.301	Yes	0.0018	39.16	43.05	-3.883	0.4211	9.222	3.329	2.756	No	0.4321	45.52	46.91	-1.393	1.574	0.8852	3.537	0.3644	No	0.3475	44.36	46.8	-2.447	2.134	1.146	2.556	0.459
	216-221	No	0.0967	3.47	2.347	1.123	0.378	2.971	2.007	1.015	No	0.9954	4.98	4.963	0.01667	2.619	0.006364	2.26	0.001985	No	0.1159	14.01	20.42	-6.413	2.89	2.219	2.91	0.936	Yes	0.0028	27.73	45.04	-17.31	1.33	13.02	2.403	2.559
	222-234	Yes	0.007	40.05	49.05	-8.993	1.401	6.419	3.093	2.156	No	0.0601	51.57	54.76	-3.187	1.202	2.652	3.792	1.221	No	0.0776	57.53	60.71	-3.173	1.333	2.38	3.898	1.11	No	0.7044	56.25	58.91	-2.66	6.193	0.4295	2.308	0.1522
	235-252	No	0.521	57.37	56.93	0.44	0.6156	0.7147	3.382	0.2832	No	0.4168	58.16	58.98	-0.82	0.9006	0.9105	3.781	0.38	No	0.4887	61.52	63.1	-1.577	2.013	0.7832	3.115	0.311	No	0.7812	62.64	62.39	0.2533	0.802	0.3159	2.065	0.1073
	253-270	No	0.0467	4.887	11.03	-6.147	2.157	2.849	3.979	1.331	No	0.0225	8.55	12.01	-3.457	0.955	3.62	3.983	1.647	No	0.3166	10.68	14.64	-3.96	3.128	1.266	2.347	0.4996	No	0.1222	11.59	17.7	-6.113	3.084	1.983	3.798	0.9129
	253-279	No	0.2052	21.64	22.96	-1.327	0.7528	1.762	2.264	0.6878	No	0.027	23.02	26.62	-3.6	0.9787	3.678	3.482	1.568	No	0.1349	23.79	28.49	-4.7	2.478	1.897	3.776	0.8699	No	0.0542	26.32	29.82	-3.497	1.295	2.7	3.995	1.266
	280-299	No	0.1306	23.44	30.72	-7.287	3.431	2.124	2.787	0.8841	No	0.2153	28.46	30.7	-2.237	1.299	1.721	2.21	0.6669	No	0.0559	28.76	34.29	-5.53	1.982	2.79	3.582	1.253	No	0.0188	31	41.78	-10.78	1.762	6.116	2.267	1.725
	298-305	No	0.0213	45.5	52.34	-6.84	1.79	3.821	3.733	1.672	No	0.0199	46.43	51.94	-5.507	1.44	3.824	3.872	1.702	No	0.1395	49.84	52.67	-2.823	1.468	1.923	3.394	0.8554	No	0.0173	51.8	56.55	-4.747	0.6974	6.806	2.151	1.763
	306-327	No	0.6469	18.74	19.49	-0.75	1.511	0.4964	3.809	0.1892	No	0.6176	20.17	19.55	0.6133	1.13	0.5427	3.794	0.2093	No	0.5979	22.62	21.82	0.8067	1.409	0.5726	3.949	0.2233	No	0.4491	23.45	24.63	-1.18	1.306	0.9034	2.353	0.3477
	328-350	Yes	0.0068	18.42	22.4	-3.983	0.7344	5.424	3.733	2.167	No	0.2649	24.41	25.43	-1.017	0.7664	1.327	3.485	0.5769	Yes	0.0075	26.34	28.46	-2.117	0.2491	8.498	2.409	2.125	No	0.2087	27.85	29.42	-1.57	0.8845	1.775	2.156	0.6805
	328-367	No	0.1931	48.19	50.23	-2.043	1.302	1.569	3.92	0.7143	No	0.0456	48.27	51.52	-3.253	1.019	3.194	3.185	1.341	No	0.6842	51.18	51.92	-0.74	1.662	0.4452	3.251	0.1648	No	0.2154	51.97	53.8	-1.83	1.24	1.476	3.925	0.6667
	366-384	No	0.7668	67.76	67.04	0.7133	2.122	0.3362	2.142	0.1153	Yes	0.0074	65.12	69.61	-4.49	0.8814	5.094	3.921	2.131	No	0.7685	67.62	66.91	0.7067	2.237	0.3158	3.847	0.1143	No	0.9511	65.99	65.84	0.15	2.165	0.06927	2.009	0.0218
		PqqD in PqqADE-PqqDE
		t1									t2									t3									t4
		Below threshold?	P value	Mean of 2min ADE	Mean of 2min DE	Difference	SE of difference	t ratio	df	-log10(P value)	Below threshold?	P value	Mean of 9min ADE	Mean of 9min DE	Difference	SE of difference	t ratio	df	-log10(P value)	Below threshold?	P value	Mean of 50min ADE	Mean of 50min DE	Difference	SE of difference	t ratio	df	-log10(P value)	Below threshold?	P value	Mean of 180min ADE	Mean of 180min DE	Difference	SE of difference	t ratio	df	-log10(P value)
PqqD-derived peptide	-18-6	No	0.9529	22.35	22.25	0.1	1.559	0.06414	2.973	0.02094	No	0.6322	22.35	21.91	0.4367	0.7851	0.5562	2.076	0.1991	No	0.3108	23.18	21.89	1.287	1.052	1.223	2.924	0.5075	No	0.3867	22.95	21.9	1.05	0.9568	1.097	2.004	0.4126
	-18-22	No	0.8645	26.66	26.42	0.24	1.25	0.192	2.128	0.06322	No	0.6078	29.56	30.22	-0.6633	1.109	0.5982	2.102	0.2162	No	0.2659	32.82	31.54	1.283	0.9909	1.295	3.941	0.5752	No	0.1605	34.3	32.45	1.85	0.9634	1.92	2.706	0.7945
	21-44	No	0.1342	30.93	28.96	1.973	0.9438	2.091	2.799	0.8724	No	0.0471	33.8	30.64	3.157	1.041	3.031	3.44	1.327	No	0.0491	37.85	34.84	3.007	1.024	2.936	3.559	1.308	No	0.0156	39.5	36.93	2.57	0.6112	4.205	3.752	1.807
	23-32	No	0.4261	18.77	17.58	1.19	1.339	0.8889	3.851	0.3705	No	0.8131	17.86	16.37	1.49	5.862	0.2542	3.629	0.08985	No	0.6019	21.9	20.5	1.403	2.31	0.6074	2.134	0.2205	No	0.3759	27.86	32.12	-4.26	4.255	1.001	3.817	0.4249
	33-44	No	0.0203	25.2	39.01	-13.8	2.344	5.888	2.273	1.692	No	0.0677	26.97	37.92	-10.95	3.25	3.37	2.212	1.17	Yes	0.0073	30.03	41.57	-11.54	1.741	6.628	2.957	2.136	No	0.3314	39.58	41.24	-1.653	1.429	1.157	2.985	0.4797
	45-55	Yes	0.0008	5.387	23.74	-18.35	1.839	9.982	3.682	3.071	Yes	0.0029	7.963	26.85	-18.89	2.09	9.037	2.982	2.533	Yes	0.0021	16.77	39.38	-22.61	2.326	9.721	3.065	2.675	No	0.0105	18.36	43.14	-24.78	2.634	9.408	2.034	1.978
	45-76	No	0.45	26.56	27.97	-1.407	1.559	0.9021	2.341	0.3467	No	0.1448	32.04	33.78	-1.743	0.828	2.105	2.478	0.8392	Yes	0.0016	39.64	44.15	-4.507	0.5537	8.139	3.793	2.81	Yes	<0.0001	46.2	52.65	-6.45	0.1625	39.68	3.977	5.592
	49-62	No	0.4065	18.04	19.56	-1.513	1.601	0.9454	3.411	0.391	No	0.2867	24.54	22.71	1.827	1.46	1.251	3.562	0.5426	No	0.5698	34.65	35.39	-0.7433	1.202	0.6184	4	0.2443	No	0.3735	42.29	44.36	-2.07	2.068	1.001	3.997	0.4277
	68-77	No	0.0208	28.37	34.52	-6.15	1.462	4.208	3.256	1.682	No	0.0378	39.31	44.15	-4.847	1.582	3.064	3.98	1.423	No	0.1147	55.37	57.72	-2.343	0.9445	2.481	2.305	0.9405	No	0.7446	60.34	61.2	-0.86	2.318	0.371	2.106	0.1281
	77-94	No	0.0236	51.96	55.49	-3.533	0.9724	3.634	3.847	1.627	Yes	0.0002	55.74	60.62	-4.883	0.3722	13.12	3.918	3.656	No	0.0391	64.39	68.6	-4.21	1.017	4.139	2.393	1.407	No	0.0165	69.45	74.03	-4.583	0.7636	6.002	2.427	1.782
	84-94	No	0.072	53.96	58.39	-4.43	1.712	2.587	3.38	1.143	No	0.0255	57.64	62.32	-4.683	0.9168	5.108	2.355	1.593	No	0.345	64.09	66.9	-2.817	2.561	1.1	3.299	0.4621	No	0.3971	65.71	67.6	-1.887	1.991	0.9474	3.998	0.4011
	85-94	No	0.1797	58.67	63.14	-4.477	2.709	1.652	3.694	0.7455	No	0.045	62.44	66.74	-4.3	1.405	3.06	3.493	1.346	No	0.6102	69.83	71.62	-1.783	3.129	0.5699	2.876	0.2145	No	0.3231	69.82	72.76	-2.933	2.535	1.157	3.347	0.4907

## Sheet: DES-DE_delta%D
		PqqE in PqqDES-PqqDE
		t1									t2									t3									t4
		Below threshold?	P value	Mean of 2min DES	Mean of 2min DE	Difference	SE of difference	t ratio	df	-log10(P value)	Below threshold?	P value	Mean of 9min DES	Mean of 9min DE	Difference	SE of difference	t ratio	df	-log10(P value)	Below threshold?	P value	Mean of 50min DES	Mean of 50min DE	Difference	SE of difference	t ratio	df	-log10(P value)	Below threshold?	P value	Mean of 180min DES	Mean of 180min DE	Difference	SE of difference	t ratio	df	-log10(P value)
PqqE-derived peptide	-10-20	No	0.7338	50.51	51.07	-0.5533	1.511	0.3663	3.759	0.1344	No	0.1071	48.09	51.07	-2.973	1.206	2.466	2.507	0.9702	No	0.8437	50.3	49.82	0.48	2.278	0.2107	3.892	0.07383	No	0.0458	49.65	51.42	-1.767	0.4869	3.629	2.589	1.339
	21-32	Yes	0.0084	3.85	13.29	-9.437	1.15	8.203	2.389	2.077	No	0.0341	4.787	14.68	-9.897	1.929	5.13	2.053	1.468	No	0.0242	5.767	18.52	-12.75	2.467	5.167	2.385	1.616	Yes	0.0013	7.263	22.54	-15.28	1.324	11.54	3.035	2.878
	42-53	No	0.7393	50.07	50.83	-0.7667	2.063	0.3716	2.503	0.1312	No	0.0839	47.53	52.18	-4.65	1.706	2.726	2.618	1.076	No	0.2706	48.11	54.01	-5.9	3.953	1.493	2.061	0.5677	No	0.0457	51.82	54.65	-2.83	0.7446	3.801	2.433	1.34
	54-59	No	0.7328	4.737	5.76	-1.023	2.795	0.3661	3.998	0.135	No	0.9283	5.12	5.277	-0.1567	1.594	0.09827	2.803	0.0323	No	0.0905	4.293	5.657	-1.363	0.5966	2.285	3.657	1.043	No	0.1957	4.633	6.167	-1.533	0.8735	1.755	2.494	0.7084
	55-83	No	0.6529	23.4	24.91	-1.51	3.001	0.5031	2.711	0.1852	No	0.144	24.64	26.04	-1.4	0.7664	1.827	3.882	0.8418	No	0.2872	24.72	30.43	-5.71	3.984	1.433	2.017	0.5418	No	0.3265	31.08	32.34	-1.26	1.127	1.118	3.985	0.4861
	64-83	No	0.7796	25.37	26.61	-1.243	3.917	0.3174	2.113	0.1082	No	0.0164	24.74	28.54	-3.8	0.8713	4.361	3.473	1.786	No	0.1357	25.26	34	-8.737	3.74	2.336	2.151	0.8676	Yes	0.0071	29.64	35.86	-6.22	0.8568	7.259	2.76	2.149
	71-83	No	0.0929	14.19	20.24	-6.047	2.486	2.432	3.011	1.032	No	0.0312	16.41	22.67	-6.257	1.817	3.444	3.585	1.507	No	0.0318	19.2	26.19	-6.99	1.824	3.831	2.977	1.498	Yes	0.0024	20.91	27.98	-7.07	0.8531	8.287	3.346	2.616
	84-93	No	0.7448	14.55	13.37	1.183	3.323	0.3561	3.082	0.128	No	0.0127	19.29	15.53	3.757	0.7834	4.795	3.423	1.897	No	0.6208	20.5	21.95	-1.443	2.526	0.5713	2.198	0.207	No	0.5833	23.56	24.06	-0.4967	0.828	0.5999	3.708	0.2341
	91-97	No	0.8211	12.29	13.33	-1.04	4.23	0.2459	3.111	0.08559	No	0.5157	11.67	10.47	1.2	1.668	0.7193	3.615	0.2876	No	0.3564	10.17	12.06	-1.893	1.649	1.148	2.296	0.4481	No	0.7828	13.56	13.22	0.3467	1.171	0.296	3.774	0.1063
	98-109	No	0.9891	48.15	48.19	-0.04	2.707	0.01478	3.028	0.004747	No	0.7297	48.08	48.61	-0.5267	1.409	0.3737	3.586	0.1369	No	0.4853	48.85	54.25	-5.4	6.507	0.8298	2.252	0.314	No	0.6464	56.65	56	0.6567	1.276	0.5148	2.657	0.1895
	110-122	No	0.1063	11.1	14.62	-3.527	1.467	2.405	2.663	0.9733	No	0.0486	11.16	16.41	-5.25	1.407	3.73	2.403	1.314	No	0.0102	12.74	18.75	-6.01	1.157	5.194	3.38	1.99	No	0.0403	15	20.59	-5.593	1.168	4.79	2.016	1.395
	119-148	No	0.0215	46.22	58.02	-11.79	1.881	6.27	2.107	1.667	Yes	0.0036	50.8	58.14	-7.34	1.183	6.205	3.949	2.446	No	0.2527	57.99	61.43	-3.44	2.506	1.373	3.427	0.5973	No	0.1474	60.89	63.36	-2.467	1.328	1.857	3.482	0.8316
	133-148	No	0.0217	34.67	49.53	-14.86	3.522	4.219	3.179	1.664	Yes	0.0011	37.72	50.86	-13.15	1.544	8.513	3.97	2.967	No	0.1924	47.43	52.6	-5.177	3.293	1.572	3.926	0.7158	Yes	0.0027	52.56	55.73	-3.163	0.2474	12.78	2.446	2.574
	149-161	No	0.8996	15.11	15.41	-0.3	2.194	0.1368	3.122	0.04597	No	0.0789	19.43	16.7	2.727	0.8223	3.316	2.023	1.103	No	0.1369	25.46	29.55	-4.087	1.768	2.312	2.172	0.8636	Yes	0.0076	30.9	38.3	-7.407	0.8938	8.287	2.439	2.117
	162-179	No	0.3393	12.58	14.43	-1.853	1.621	1.143	2.868	0.4694	No	0.3425	14.53	15.15	-0.6133	0.5323	1.152	2.652	0.4654	No	0.3273	17.66	19.18	-1.523	1.264	1.205	2.567	0.485	Yes	0.0033	18.9	22.42	-3.513	0.2723	12.9	2.319	2.484
	180-199	No	0.0474	19.66	28.85	-9.197	2.719	3.383	2.813	1.325	Yes	0.0007	21.9	31.01	-9.113	0.857	10.63	3.641	3.145	No	0.0911	26.47	34.5	-8.037	2.85	2.82	2.289	1.04	Yes	0.0044	32.15	36.19	-4.04	0.6608	6.113	3.778	2.361
	180-216	No	0.0204	25.97	38.63	-12.66	2.137	5.926	2.256	1.69	Yes	0.0016	29.36	43.05	-13.68	0.7856	17.42	2.341	2.804	No	0.0604	35.38	46.91	-11.53	3.33	3.463	2.305	1.219	Yes	0.0034	40.56	46.8	-6.247	0.9615	6.497	3.811	2.466
	216-221	No	0.9971	2.34	2.347	-0.006667	1.668	0.003996	2.215	0.001243	No	0.5803	7.11	4.963	2.147	3.572	0.6009	4	0.2364	No	0.6627	18.28	20.42	-2.14	4.513	0.4742	3.588	0.1787	No	0.019	38.75	45.04	-6.29	1.547	4.066	3.583	1.721
	222-234	No	0.47	45.54	49.05	-3.51	4.017	0.8738	2.115	0.3279	No	0.1121	47.85	54.76	-6.91	2.755	2.508	2.313	0.9506	No	0.2774	50.43	60.71	-10.27	7.046	1.458	2.085	0.5569	No	0.6121	59.99	58.91	1.083	1.938	0.5589	3.279	0.2132
	235-252	No	0.5676	58.7	56.93	1.777	2.654	0.6695	2.16	0.246	No	0.6394	58.44	58.98	-0.5433	1.072	0.5067	3.939	0.1942	No	0.6241	61.42	63.1	-1.677	3.01	0.557	2.46	0.2047	No	0.639	63.06	62.39	0.6767	1.327	0.5098	3.706	0.1945
	253-270	No	0.2339	6.723	11.03	-4.31	2.975	1.449	3.36	0.631	No	0.0298	7.327	12.01	-4.68	1.269	3.688	3.274	1.526	No	0.0319	8.747	14.64	-5.89	1.665	3.538	3.371	1.497	No	0.0708	9.907	17.7	-7.793	2.568	3.035	2.501	1.15
	253-279	No	0.5239	24.05	22.96	1.083	1.512	0.7163	3.109	0.2808	No	0.0795	24.06	26.62	-2.563	0.8417	3.045	2.269	1.099	No	0.4465	26.78	28.49	-1.713	2.028	0.8449	3.934	0.3502	No	0.4655	28.87	29.82	-0.95	1.17	0.812	3.728	0.3321
	280-299	No	0.5603	29.02	30.72	-1.7	2.638	0.6443	3.389	0.2516	No	0.7743	31.22	30.7	0.5233	1.704	0.307	3.957	0.1111	No	0.0613	30.31	34.29	-3.983	1.538	2.589	3.966	1.213	No	0.0228	36.58	41.78	-5.193	1.111	4.675	2.726	1.642
	298-305	No	0.4171	48.42	52.34	-3.927	3.997	0.9824	2.315	0.3797	No	0.0174	45.52	51.94	-6.42	1.558	4.121	3.668	1.759	No	0.1916	47.01	52.67	-5.66	3.25	1.741	2.66	0.7177	No	0.05	51.81	56.55	-4.74	1.131	4.19	2.056	1.301
	306-327	No	0.5251	21.06	19.49	1.573	2.223	0.7077	3.365	0.2798	No	0.4834	20.56	19.55	1.007	1.284	0.7842	3.436	0.3157	No	0.4584	23.45	21.82	1.63	1.952	0.8349	3.4	0.3388	No	0.5709	24.19	24.63	-0.4367	0.6973	0.6262	3.383	0.2434
	328-350	No	0.0393	16.87	22.4	-5.533	1.371	4.035	2.463	1.406	Yes	0.0012	18.32	25.43	-7.11	0.852	8.345	3.943	2.921	Yes	0.0054	18.46	28.46	-9.997	0.7691	13	2.04	2.265	Yes	<0.0001	19.59	29.42	-9.83	0.3522	27.91	3.137	4.139
	328-367	No	0.6816	49.43	50.23	-0.7967	1.766	0.451	3.111	0.1665	No	0.0332	47	51.52	-4.52	1.393	3.246	3.854	1.478	No	0.5966	50.85	51.92	-1.063	1.846	0.5761	3.845	0.2243	No	0.4355	53.01	53.8	-0.7933	0.8456	0.9382	2.312	0.361
	366-384	No	0.6457	66.08	67.04	-0.96	1.816	0.5287	2.196	0.19	No	0.0589	63.8	69.61	-5.81	1.746	3.327	2.483	1.23	No	0.939	67.15	66.91	0.2433	2.971	0.08191	3.629	0.02732	No	0.5317	66.48	65.84	0.6433	0.8626	0.7458	2.056	0.2743
		PqqD in PqqDES-PqqDE
		t1									t2									t3									t4
		Below threshold?	P value	Mean of 2min DES	Mean of 2min DE	Difference	SE of difference	t ratio	df	-log10(P value)	Below threshold?	P value	Mean of 9min DES	Mean of 9min DE	Difference	SE of difference	t ratio	df	-log10(P value)	Below threshold?	P value	Mean of 50min DES	Mean of 50min DE	Difference	SE of difference	t ratio	df	-log10(P value)	Below threshold?	P value	Mean of 180min DES	Mean of 180min DE	Difference	SE of difference	t ratio	df	-log10(P value)
PqqD-derived peptide	-18-6	No	0.9355	22.37	22.25	0.1233	1.411	0.08739	3.208	0.02894	No	0.7315	21.55	21.91	-0.3633	0.925	0.3928	2.055	0.1358	No	0.8465	22.17	21.89	0.2767	1.294	0.2138	2.585	0.0724	No	0.1768	23.14	21.9	1.243	0.6078	2.046	2.01	0.7526
	-18-22	No	0.1521	29.33	26.42	2.91	1.324	2.198	2.114	0.8178	No	0.5146	31.14	30.22	0.9167	1.177	0.7787	2.09	0.2885	No	0.3903	33.45	31.54	1.91	1.854	1.03	2.562	0.4086	No	0.028	34.82	32.45	2.363	0.6608	3.576	3.577	1.553
	21-44	No	0.2824	31.68	28.96	2.72	1.917	1.419	2.174	0.5491	No	0.3847	32.53	30.64	1.89	1.792	1.054	2.442	0.4149	No	0.8983	35.29	34.84	0.45	3.137	0.1434	2.143	0.04657	No	0.7033	37.54	36.93	0.6167	1.429	0.4317	2.29	0.1529
	23-32	No	0.1002	12.84	17.58	-4.733	1.974	2.398	2.862	0.999	No	0.975	16.49	16.37	0.1267	3.678	0.03444	2.613	0.011	No	0.9004	21.04	20.5	0.5467	4.067	0.1344	3.505	0.04555	No	0.1698	26.71	32.12	-5.413	3.053	1.773	3.156	0.7701
	23-33	No	0.3194	13.93	16.14	-2.21	1.933	1.143	3.832	0.4957	No	0.9195	12.73	12.51	0.2233	1.972	0.1132	2.172	0.03647	No	0.4666	17.72	20.5	-2.783	3.463	0.8038	4	0.3311	No	0.133	23.67	31.05	-7.38	3.466	2.129	2.703	0.8763
	33-44	No	0.4075	33.9	39.01	-5.11	5.279	0.9681	2.861	0.3898	No	0.4435	34.47	37.92	-3.457	4.048	0.8539	3.809	0.3531	No	0.0437	31.8	41.57	-9.777	2.514	3.889	2.427	1.36	No	0.8124	40.74	41.24	-0.4933	1.943	0.2538	3.918	0.09024
	45-55	No	0.0343	16.87	23.74	-6.867	2.171	3.163	3.979	1.464	No	0.2011	23.44	26.85	-3.417	2.088	1.637	2.971	0.6966	No	0.0187	31.12	39.38	-8.253	1.984	4.161	3.485	1.727	No	0.2481	38.96	43.14	-4.183	2.853	1.466	2.709	0.6054
	45-76	No	0.5918	29.26	27.97	1.29	2.215	0.5823	3.97	0.2278	No	0.0992	35.02	33.78	1.24	0.5398	2.297	3.222	1.004	No	0.2938	46.06	44.15	1.913	1.431	1.337	2.403	0.5319	No	0.0515	53.81	52.65	1.163	0.3358	3.465	2.565	1.288
	49-62	No	0.925	19.9	19.56	0.3467	3.365	0.103	2.736	0.03385	No	0.0507	27.32	22.71	4.61	1.668	2.764	3.995	1.295	No	0.9663	35.67	35.39	0.2767	5.831	0.04745	2.087	0.01488	No	0.0508	49.5	44.36	5.14	1.617	3.178	2.97	1.294
	68-77	No	0.9263	34.32	34.52	-0.2033	2.058	0.09879	3.756	0.03323	No	0.4599	45.58	44.15	1.423	1.74	0.8178	3.948	0.3373	No	0.5291	52.27	57.72	-5.443	7.253	0.7505	2.064	0.2764	No	0.9363	60.97	61.2	-0.2333	2.711	0.08605	3.391	0.0286
	77-94	No	0.7146	54.9	55.49	-0.5933	1.467	0.4045	2.817	0.146	No	0.0309	58.31	60.62	-2.317	0.5765	4.018	2.829	1.51	No	0.3984	69.94	68.6	1.343	1.422	0.945	3.981	0.3997	No	0.2313	74.52	74.03	0.4867	0.345	1.411	3.992	0.6357
	84-94	No	0.5668	57.21	58.39	-1.177	1.846	0.6374	3.179	0.2465	No	0.1084	58.84	62.32	-3.487	1.316	2.65	2.166	0.965	No	0.6597	65.39	66.9	-1.517	3.194	0.4749	3.985	0.1807	No	0.4834	66.37	67.6	-1.227	1.48	0.829	2.33	0.3157
	85-94	No	0.8395	62.63	63.14	-0.5167	2.39	0.2162	3.971	0.07597	No	0.4504	62.02	66.74	-4.723	5.184	0.9111	2.213	0.3464	No	0.7905	70.48	71.62	-1.133	3.99	0.2841	4	0.1021	No	0.4686	71.55	72.76	-1.203	1.404	0.8573	2.391	0.3292

## Sheet: ADES-ADE_delta%D
		PqqE in PqqADES-PqqADE
		t1									t2									t3									t4
		Below threshold?	P value	Mean of 2min ADES	Mean of 2min ADE	Difference	SE of difference	t ratio	df	-log10(P value)	Below threshold?	P value	Mean of 9min ADES	Mean of 9min ADE	Difference	SE of difference	t ratio	df	-log10(P value)	Below threshold?	P value	Mean of 50min ADES	Mean of 50min ADE	Difference	SE of difference	t ratio	df	-log10(P value)	Below threshold?	P value	Mean of 180min ADES	Mean of 180min ADE	Difference	SE of difference	t ratio	df	-log10(P value)
PqqE-derived peptide	-10-20	No	0.9531	49.52	49.4	0.1267	1.932	0.06557	2.227	0.02085	No	0.8211	47.67	47.86	-0.19	0.749	0.2537	2.249	0.08561	No	0.6103	50.33	49.75	0.5733	0.9959	0.5757	2.633	0.2145	No	0.8698	48.45	48.7	-0.2533	1.401	0.1808	2.566	0.06057
	21-32	No	0.2276	5.397	6.87	-1.473	0.9538	1.545	2.765	0.6428	No	0.206	7.237	8.723	-1.487	0.8529	1.743	2.316	0.6861	Yes	0.0047	9.067	14.28	-5.213	0.909	5.735	3.968	2.329	Yes	0.0047	9.553	17.6	-8.047	1.217	6.612	3.414	2.332
	42-53	No	0.665	48.55	49.12	-0.5733	1.166	0.4917	2.359	0.1772	No	0.1611	46.58	49.4	-2.82	1.301	2.167	2.023	0.7929	No	0.6151	50.49	51.39	-0.9033	1.602	0.5638	2.78	0.211	No	0.3909	49.81	51.56	-1.747	1.707	1.024	2.627	0.4079
	54-59	No	0.015	3.733	1.793	1.94	0.4146	4.679	3.29	1.825	No	0.705	4.967	4.557	0.41	0.9443	0.4342	2.086	0.1518	No	0.0375	5.847	4.273	1.573	0.5105	3.082	3.952	1.426	No	0.5453	6.287	5.46	0.8267	1.22	0.6777	3.083	0.2633
	55-83	No	0.7212	19.28	19.56	-0.28	0.7265	0.3854	3.675	0.1419	No	0.0579	19.96	25.71	-5.753	1.833	3.139	2.759	1.237	No	0.1839	25.44	28.2	-2.76	1.639	1.684	3.245	0.7354	No	0.669	26.06	27.55	-1.49	3.143	0.4741	2.884	0.1746
	64-83	No	0.6282	19.66	20.37	-0.7067	1.345	0.5255	3.833	0.2019	Yes	0.0069	21.73	25.82	-4.09	0.7656	5.342	3.784	2.16	No	0.7744	29.01	29.77	-0.7567	2.388	0.3169	2.678	0.111	No	0.108	35.46	31.56	3.907	1.822	2.145	3.517	0.9667
	71-83	No	0.9621	15.51	15.6	-0.09	1.781	0.05053	3.986	0.01677	No	0.5136	19.28	20.94	-1.66	2.206	0.7524	2.618	0.2893	No	0.1409	20.06	24.37	-4.313	2.285	1.888	3.558	0.851	No	0.0666	19.13	26.91	-7.777	2.543	3.058	2.592	1.176
	84-93	No	0.1896	10.41	9.52	0.8933	0.4778	1.87	2.223	0.7222	No	0.6923	15.05	15.41	-0.3633	0.7987	0.4549	2.076	0.1597	No	0.4841	21.29	20.49	0.7967	1.029	0.7745	3.793	0.3151	No	0.3034	21.42	23	-1.58	1.338	1.181	3.973	0.5179
	91-97	No	0.287	9.593	8.993	0.6	0.4871	1.232	3.908	0.5421	No	0.3389	10.38	11.96	-1.58	1.366	1.157	2.713	0.4699	No	0.181	12.88	11.33	1.553	0.8961	1.733	3.015	0.7424	No	0.8038	12.56	13.04	-0.4767	1.735	0.2748	2.607	0.09486
	98-109	No	0.1688	45.14	47.21	-2.07	1.047	1.977	2.32	0.7727	No	0.055	45.08	48.34	-3.263	1.204	2.711	3.898	1.26	No	0.8759	52.58	52.93	-0.3467	1.997	0.1736	2.375	0.05755	No	0.2614	50.7	54.63	-3.93	2.591	1.517	2.127	0.5826
	110-122	No	0.6941	10.23	9.763	0.47	1.068	0.4401	2.581	0.1586	No	0.7137	11.57	12.03	-0.4533	1.143	0.3965	3.674	0.1465	No	0.0829	17.85	13.02	4.823	2.084	2.314	3.925	1.081	No	0.7484	18.17	17.69	0.4867	1.415	0.344	3.934	0.1258
	119-148	No	0.3217	45.24	46.68	-1.443	1.228	1.175	3.125	0.4925	No	0.4969	51.78	53.48	-1.7	2.252	0.7549	3.577	0.3037	No	0.755	59.53	59.04	0.4967	1.439	0.3452	2.708	0.1221	No	0.0475	59.44	62.26	-2.827	0.9499	2.976	3.554	1.323
	133-148	No	0.0266	29.96	34.29	-4.337	0.7263	5.971	2.012	1.576	No	0.1214	37.91	40.98	-3.07	1.478	2.077	3.288	0.9158	No	0.7895	50.53	49.84	0.6933	2.414	0.2873	3.634	0.1026	No	0.4531	50.29	51.99	-1.7	1.987	0.8556	3.111	0.3438
	149-161	No	0.7812	15.89	15.45	0.4367	1.468	0.2975	3.913	0.1072	No	0.1514	19.69	21.64	-1.95	0.9374	2.08	2.4	0.82	No	0.6623	27.98	27.6	0.3767	0.7978	0.4721	3.857	0.1789	No	0.1161	29.82	31.78	-1.96	0.9685	2.024	3.833	0.9353
	162-179	No	0.1174	10.67	12.26	-1.583	0.6133	2.582	2.095	0.9304	No	0.0213	13.02	14.94	-1.923	0.4115	4.674	2.812	1.671	No	0.5032	17.26	18.08	-0.8133	1.075	0.7564	3.076	0.2983	No	0.141	17.78	19.31	-1.527	0.8178	1.867	3.703	0.8507
	180-199	Yes	0.0072	16.96	22.62	-5.657	0.7127	7.936	2.566	2.145	Yes	0.0002	19.31	30.19	-10.88	0.6896	15.78	3.672	3.781	Yes	0.0055	25.89	34.99	-9.093	1.446	6.29	3.416	2.263	No	0.0527	29.84	35.78	-5.933	2.147	2.763	3.861	1.278
	180-216	Yes	<0.0001	22.18	28.17	-5.987	0.3276	18.28	3.905	4.202	Yes	0.0029	24.84	39.16	-14.32	1.141	12.56	2.433	2.545	Yes	0.0025	33.7	45.52	-11.82	1.692	6.985	3.876	2.605	No	0.0429	36.84	44.36	-7.517	2.459	3.057	3.63	1.367
	216-221	No	0.0745	2.184	3.47	-1.286	0.3732	3.447	2.007	1.128	No	0.8228	5.17	4.98	0.19	0.7883	0.241	3.562	0.08473	No	0.7872	13.44	14.01	-0.5667	1.96	0.2892	3.905	0.1039	No	0.869	27.36	27.73	-0.37	1.998	0.1852	2.17	0.061
	222-234	No	0.8614	39.76	40.05	-0.2933	1.57	0.1868	3.803	0.06482	No	0.1661	41.27	51.57	-10.3	4.99	2.065	2.148	0.7796	No	0.1527	53.33	57.53	-4.2	2.139	1.963	2.749	0.8162	No	0.7954	54.29	56.25	-1.957	6.959	0.2812	3.277	0.0994
	235-252	No	0.0598	50.66	57.37	-6.71	1.817	3.693	2.136	1.223	Yes	0.0035	50.88	58.16	-7.28	1.015	7.17	3.442	2.458	No	0.0852	56.45	61.52	-5.073	2.146	2.364	3.566	1.069	No	0.0189	57.04	62.64	-5.6	0.8139	6.88	2.063	1.724
	253-270	No	0.4668	3.533	4.887	-1.353	1.609	0.8412	2.764	0.3309	No	0.084	6.547	8.55	-2.003	0.7824	2.561	2.972	1.076	No	0.784	9.697	10.68	-0.98	3.231	0.3034	2.625	0.1057	No	0.3528	9.007	11.59	-2.58	2.44	1.057	3.8	0.4524
	253-279	No	0.8738	21.45	21.64	-0.1833	1.027	0.1785	2.138	0.05857	No	0.1349	21.7	23.02	-1.32	0.6988	1.889	3.838	0.87	No	0.2656	26.75	23.79	2.96	2.058	1.438	2.434	0.5758	No	0.9588	26.26	26.32	-0.06333	1.148	0.05519	3.805	0.01829
	280-299	No	0.3717	19.86	23.44	-3.577	3.24	1.104	2.298	0.4298	Yes	<0.0001	21.23	28.46	-7.237	0.4095	17.67	4	4.22	No	0.8857	28.49	28.76	-0.2733	1.718	0.1591	2.473	0.05273	No	0.7818	30.24	31	-0.76	2.564	0.2964	3.948	0.1069
	298-305	No	0.4579	43.63	45.5	-1.877	2.275	0.8248	3.822	0.3393	No	0.3853	44.88	46.43	-1.547	1.588	0.9738	3.997	0.4142	No	0.771	49.4	49.84	-0.4433	1.41	0.3144	3.509	0.1129	No	0.3219	49.43	51.8	-2.37	1.938	1.223	2.559	0.4923
	306-327	No	0.5703	17.98	18.74	-0.7633	1.233	0.619	3.894	0.2439	No	0.9915	20.18	20.17	0.01333	1.175	0.01134	3.924	0.003706	No	0.5749	23.49	22.62	0.87	1.424	0.6107	3.93	0.2404	No	0.9053	23.24	23.45	-0.2133	1.682	0.1268	3.955	0.04322
	328-350	No	0.3303	17.15	18.42	-1.267	1.113	1.138	3.331	0.4811	Yes	0.0027	18.02	24.41	-6.397	0.8028	7.968	3.354	2.565	Yes	0.0055	19.4	26.34	-6.943	0.7382	9.405	2.454	2.258	No	0.0105	21.34	27.85	-6.503	0.9192	7.075	2.482	1.978
	328-367	No	0.1552	45.44	48.19	-2.747	1.556	1.765	3.846	0.8092	No	0.0329	45.85	48.27	-2.417	0.7522	3.213	3.965	1.483	No	0.9742	51.21	51.18	0.03333	0.9488	0.03513	2.953	0.01135	No	0.9425	51.9	51.97	-0.07667	0.9451	0.08112	2.083	0.02573
	366-384	No	0.2547	64.47	67.76	-3.283	2.104	1.561	2.073	0.5939	No	0.6225	64.55	65.12	-0.5733	1.072	0.5348	3.803	0.2058	No	0.6973	66.91	67.62	-0.7067	1.666	0.4242	3.339	0.1566	No	0.5494	64.37	65.99	-1.62	2.395	0.6765	2.859	0.2601
		PqqD in PqqADES-PqqADE
		t1									t2									t3									t4
		Below threshold?	P value	Mean of 2min ADES	Mean of 2min ADE	Difference	SE of difference	t ratio	df	-log10(P value)	Below threshold?	P value	Mean of 9min ADES	Mean of 9min ADE	Difference	SE of difference	t ratio	df	-log10(P value)	Below threshold?	P value	Mean of 50min ADES	Mean of 50min ADE	Difference	SE of difference	t ratio	df	-log10(P value)	Below threshold?	P value	Mean of 180min ADES	Mean of 180min ADE	Difference	SE of difference	t ratio	df	-log10(P value)
PqqD-derived peptide	-18-6	No	0.3593	20.63	22.35	-1.72	1.614	1.066	3.245	0.4446	No	0.6223	21.72	22.35	-0.6267	1.175	0.5336	3.94	0.206	No	0.8327	22.86	23.18	-0.3233	1.433	0.2257	3.93	0.07951	No	0.4608	21.91	22.95	-1.037	1.269	0.8166	3.928	0.3365
	-18-22	No	0.8974	26.85	26.66	0.1967	1.408	0.1397	3.129	0.047	No	0.8474	29.86	29.56	0.3	1.46	0.2055	3.938	0.07193	No	0.5184	33.61	32.82	0.7867	1.111	0.7081	3.955	0.2854	No	0.7724	33.91	34.3	-0.3957	1.278	0.3095	3.994	0.1121
	21-44	No	0.2459	29.53	30.93	-1.403	0.9881	1.42	3.174	0.6093	No	0.1008	31.46	33.8	-2.337	1.061	2.202	3.561	0.9964	No	0.6741	37.18	37.85	-0.6667	1.46	0.4567	3.597	0.1713	No	0.4811	37.83	39.5	-1.667	1.986	0.839	2.252	0.3178
	33-44	No	0.0482	34.15	25.2	8.943	2.295	3.898	2.285	1.317	No	0.0684	33.3	26.97	6.323	2.075	3.047	2.555	1.165	No	0.1589	35.13	30.03	5.093	2.841	1.793	3.445	0.7989	No	0.1835	35.11	39.58	-4.473	2.384	1.876	2.322	0.7363
	45-55	Yes	0.0032	22.48	5.387	17.09	2.16	7.912	3.229	2.493	Yes	0.0003	24.72	7.963	16.76	1.156	14.5	3.542	3.554	No	0.0146	30.61	16.77	13.84	2.147	6.448	2.386	1.834	Yes	0.0003	34.32	18.36	15.96	0.6138	26	2.706	3.6
	45-76	No	0.5116	27.07	26.56	0.5067	0.7011	0.7227	3.82	0.291	No	0.9854	32.05	32.04	0.01667	0.824	0.02023	2.436	0.006387	No	0.0146	42.04	39.64	2.393	0.3557	6.728	2.307	1.836	No	0.1533	47.62	46.2	1.42	0.6498	2.185	2.119	0.8145
	49-62	No	0.2439	19.51	18.04	1.47	1.055	1.393	3.573	0.6128	No	0.7733	24.25	24.54	-0.29	0.9143	0.3172	2.8	0.1117	No	0.6798	35.36	34.65	0.7067	1.571	0.4498	3.417	0.1676	No	0.347	40.02	42.29	-2.267	2.128	1.065	3.997	0.4597
	68-77	No	0.0915	30.57	28.37	2.2	0.7667	2.869	2.217	1.039	No	0.2854	37.64	39.31	-1.663	1.33	1.251	3.641	0.5445	No	0.3894	54.28	55.37	-1.097	1.035	1.06	2.251	0.4096	No	0.3194	57.9	60.34	-2.44	1.899	1.285	2.16	0.4957
	77-94	No	0.0519	49.22	51.96	-2.737	0.8165	3.352	2.682	1.285	No	0.0299	54.37	55.74	-1.367	0.4129	3.31	3.981	1.525	No	0.7237	64.25	64.39	-0.1367	0.3542	0.3858	3.227	0.1405	No	0.5111	68.87	69.45	-0.5767	0.7336	0.7861	2.09	0.2915
	84-94	No	0.0941	49.95	53.96	-4.003	1.563	2.562	2.649	1.026	No	0.119	55.04	57.64	-2.603	1.312	1.984	3.957	0.9244	No	0.5723	63.08	64.09	-1.007	1.623	0.6204	3.58	0.2424	No	0.2276	63.11	65.71	-2.597	1.813	1.432	3.87	0.6429
	85-94	No	0.2117	54.8	58.67	-3.863	2.267	1.704	2.347	0.6744	No	0.1323	60.18	62.44	-2.26	1.192	1.896	3.923	0.8785	No	0.366	67.85	69.83	-1.987	1.95	1.019	3.995	0.4365	No	0.6409	68.53	69.82	-1.297	2.535	0.5115	3.347	0.1932

## Sheet: ADES-DES_delta%D
		PqqE in PqqADES-PqqDES
		t1									t2									t3									t4
		Below threshold?	P value	Mean of 2min ADES	Mean of 2min DES	Difference	SE of difference	t ratio	df	-log10(P value)	Below threshold?	P value	Mean of 9min ADES	Mean of 9min DES	Difference	SE of difference	t ratio	df	-log10(P value)	Below threshold?	P value	Mean of 50min ADES	Mean of 50min DES	Difference	SE of difference	t ratio	df	-log10(P value)	Below threshold?	P value	Mean of 180min ADES	Mean of 180min DES	Difference	SE of difference	t ratio	df	-log10(P value)
PqqE-derived peptide	-10-20	No	0.5037	49.52	50.51	-0.99	1.277	0.775	2.552	0.2978	No	0.7464	47.67	48.09	-0.4233	1.149	0.3683	2.102	0.127	No	0.9874	50.33	50.3	0.02667	1.517	0.01758	2.255	0.005504	No	0.1249	48.45	49.65	-1.203	0.5281	2.279	2.493	0.9034
	21-32	No	0.0414	5.397	3.85	1.547	0.5188	2.981	3.942	1.383	Yes	0.0016	7.237	4.787	2.45	0.3191	7.678	3.99	2.806	No	0.0274	9.067	5.767	3.3	0.9566	3.45	3.877	1.563	No	0.1432	9.553	7.263	2.29	1.196	1.915	3.288	0.8439
	42-53	No	0.5174	48.55	50.07	-1.52	1.972	0.771	2.119	0.2862	No	0.61	46.58	47.53	-0.95	1.588	0.5982	2.015	0.2147	No	0.6164	50.49	48.11	2.377	4.186	0.5677	2.544	0.2101	No	0.3316	49.81	51.82	-2.01	1.601	1.255	2.087	0.4793
	54-59	No	0.666	3.733	4.737	-1.003	2.009	0.4994	2.046	0.1765	No	0.9007	4.967	5.12	-0.1533	1.146	0.1338	3.609	0.04542	No	0.0403	5.847	4.293	1.553	0.5179	2.999	3.975	1.395	No	0.1842	6.287	4.633	1.653	1.008	1.64	3.598	0.7347
	55-83	No	0.2727	19.28	23.4	-4.117	2.792	1.475	2.097	0.5642	No	0.0949	19.96	24.64	-4.68	1.775	2.636	2.484	1.023	No	0.8785	25.44	24.72	0.7133	4.219	0.1691	2.496	0.05627	No	0.0454	26.06	31.08	-5.023	1.594	3.151	3.279	1.343
	64-83	No	0.2752	19.66	25.37	-5.71	3.954	1.444	2.191	0.5603	No	0.0192	21.73	24.74	-3.007	0.7713	3.898	3.814	1.716	No	0.4403	29.01	25.26	3.753	4.282	0.8766	3.275	0.3563	No	0.0546	35.46	29.64	5.82	1.547	3.761	2.212	1.263
	71-83	No	0.4901	15.51	14.19	1.317	1.732	0.7602	3.943	0.3097	No	0.1007	19.28	16.41	2.863	1.324	2.162	3.78	0.9971	No	0.6118	20.06	19.2	0.86	1.542	0.5576	3.397	0.2134	No	0.1849	19.13	20.91	-1.777	1.026	1.731	2.903	0.733
	84-93	No	0.2924	10.41	14.55	-4.137	2.924	1.415	2.006	0.534	No	0.0171	15.05	19.29	-4.24	0.8983	4.72	3.067	1.766	No	0.7835	21.29	20.5	0.7867	2.547	0.3089	2.265	0.1059	No	0.1263	21.42	23.56	-2.147	1.033	2.078	3.102	0.8985
	91-97	No	0.5429	9.593	12.29	-2.697	3.724	0.7242	2.04	0.2653	No	0.4641	10.38	11.67	-1.29	1.585	0.8139	3.758	0.3334	No	0.2257	12.88	10.17	2.713	1.644	1.65	2.271	0.6465	No	0.429	12.56	13.56	-1	1.122	0.8914	3.549	0.3675
	98-109	No	0.3358	45.14	48.15	-3.007	2.412	1.246	2.057	0.4739	No	0.1148	45.08	48.08	-3.003	1.474	2.037	3.807	0.94	No	0.621	52.58	48.85	3.727	6.593	0.5652	2.363	0.2069	No	0.1302	50.7	56.65	-5.953	2.811	2.118	2.818	0.8853
	110-122	No	0.6372	10.23	11.1	-0.8633	1.682	0.5131	3.673	0.1958	No	0.8135	11.57	11.16	0.4133	1.627	0.2541	3.544	0.08966	No	0.0623	17.85	12.74	5.103	1.852	2.756	3.345	1.206	No	0.104	18.17	15	3.173	1.493	2.125	3.818	0.9828
	119-148	No	0.6759	45.24	46.22	-0.9833	2.145	0.4585	3.204	0.1701	No	0.5589	51.78	50.8	0.98	1.511	0.6484	3.308	0.2527	No	0.5446	59.53	57.99	1.54	2.178	0.7072	2.288	0.2639	No	0.2466	59.44	60.89	-1.457	1.074	1.357	3.985	0.608
	133-148	No	0.2633	29.96	34.67	-4.713	3.059	1.541	2.001	0.5796	No	0.9151	37.91	37.72	0.1933	1.702	0.1136	3.956	0.03853	No	0.3052	50.53	47.43	3.107	2.582	1.203	3.44	0.5155	No	0.3204	50.29	52.56	-2.277	1.756	1.296	2.073	0.4943
	149-161	No	0.7459	15.89	15.11	0.7833	2.218	0.3531	3.209	0.1273	No	0.7826	19.69	19.43	0.2667	0.8677	0.3073	2.473	0.1065	No	0.2805	27.98	25.46	2.517	1.803	1.395	2.341	0.552	No	0.2129	29.82	30.9	-1.077	0.6716	1.603	2.823	0.6719
	162-179	No	0.3227	10.67	12.58	-1.903	1.466	1.299	2.016	0.4912	No	0.0785	13.02	14.53	-1.513	0.5219	2.9	2.481	1.105	No	0.78	17.26	17.66	-0.3967	1.287	0.3082	2.724	0.1079	No	0.2223	17.78	18.9	-1.123	0.7054	1.592	2.624	0.6532
	180-199	No	0.3906	16.96	19.66	-2.693	2.558	1.053	2.29	0.4083	No	0.0437	19.31	21.9	-2.593	0.8057	3.219	3.235	1.359	No	0.8574	25.89	26.47	-0.5733	2.861	0.2004	2.322	0.06682	No	0.2282	29.84	32.15	-2.303	1.463	1.575	2.569	0.6418
	180-216	No	0.2082	22.18	25.97	-3.783	2.082	1.817	2.042	0.6814	No	0.0318	24.84	29.36	-4.523	1.32	3.428	3.57	1.498	No	0.6609	33.7	35.38	-1.68	3.387	0.496	2.451	0.1799	No	0.107	36.84	40.56	-3.717	1.555	2.391	2.678	0.9705
	216-221	No	0.9331	2.184	2.34	-0.1563	1.667	0.09376	2.21	0.03006	No	0.5227	5.17	7.11	-1.94	2.554	0.7595	2.127	0.2817	No	0.3218	13.44	18.28	-4.84	3.982	1.216	2.635	0.4925	No	0.0157	27.36	38.75	-11.39	2.149	5.301	2.79	1.804
	222-234	No	0.2797	39.76	45.54	-5.777	4.079	1.416	2.242	0.5533	No	0.3207	41.27	47.85	-6.58	5.572	1.181	3.079	0.4939	No	0.7229	53.33	50.43	2.9	7.242	0.4004	2.313	0.1409	No	0.2488	54.29	59.99	-5.7	3.72	1.532	2.309	0.6042
	235-252	No	0.0713	50.66	58.7	-8.047	3.157	2.549	3.543	1.147	Yes	0.003	50.88	58.44	-7.557	1.17	6.457	3.988	2.524	No	0.2164	56.45	61.42	-4.973	3.101	1.604	2.715	0.6647	No	0.0126	57.04	63.06	-6.023	1.335	4.513	3.732	1.901
	253-270	No	0.3327	3.533	6.723	-3.19	2.605	1.224	2.269	0.478	No	0.555	6.547	7.327	-0.78	1.145	0.6814	2.421	0.2557	No	0.6355	9.697	8.747	0.95	1.851	0.5132	3.902	0.1969	No	0.6395	9.007	9.907	-0.9	1.743	0.5163	3.175	0.1942
	253-279	No	0.1995	21.45	24.05	-2.593	1.666	1.557	3.737	0.7001	No	0.0187	21.7	24.06	-2.357	0.4887	4.822	2.877	1.728	No	0.9869	26.75	26.78	-0.02667	1.486	0.01794	2.888	0.005749	No	0.0601	26.26	28.87	-2.61	1.004	2.599	4	1.221
	280-299	No	0.0405	19.86	29.02	-9.163	2.385	3.842	2.577	1.392	Yes	0.0093	21.23	31.22	-9.997	1.177	8.496	2.255	2.03	No	0.2178	28.49	30.31	-1.82	1.179	1.544	3.083	0.6619	No	0.06	30.24	36.58	-6.343	2.168	2.925	3.05	1.222
	298-305	No	0.3453	43.63	48.42	-4.79	4.237	1.131	2.814	0.4618	No	0.7279	44.88	45.52	-0.6333	1.696	0.3735	3.962	0.1379	No	0.5194	49.4	47.01	2.393	3.224	0.7422	2.592	0.2845	No	0.3388	49.43	51.81	-2.377	2.132	1.114	3.339	0.4701
	306-327	No	0.2382	17.98	21.06	-3.087	2.045	1.51	2.694	0.6231	No	0.7897	20.18	20.56	-0.38	1.324	0.2871	3.625	0.1025	No	0.9824	23.49	23.45	0.04667	1.964	0.02377	3.439	0.007732	No	0.5053	23.24	24.19	-0.9567	1.269	0.7539	3.021	0.2964
	328-350	No	0.8693	17.15	16.87	0.2833	1.606	0.1764	3.66	0.06083	No	0.7496	18.02	18.32	-0.3033	0.8848	0.3428	3.869	0.1252	No	0.4177	19.4	18.46	0.9367	1.037	0.9037	3.968	0.3792	No	0.0153	21.34	19.59	1.757	0.4321	4.066	3.999	1.816
	328-367	No	0.1156	45.44	49.43	-3.993	1.961	2.036	3.774	0.9369	No	0.4125	45.85	47	-1.15	1.211	0.9493	2.998	0.3845	No	0.796	51.21	50.85	0.3567	1.243	0.287	2.525	0.0991	No	0.0211	51.9	53.01	-1.113	0.2648	4.205	3.24	1.676
	366-384	No	0.4605	64.47	66.08	-1.61	1.795	0.8969	2.1	0.3368	No	0.7137	64.55	63.8	0.7467	1.85	0.4037	2.974	0.1465	No	0.9315	66.91	67.15	-0.2433	2.568	0.09477	2.52	0.03081	No	0.1916	64.37	66.48	-2.113	1.338	1.58	3.874	0.7175
		PqqD in PqqADES-PqqDES
		t1									t2									t3									t4
		Below threshold?	P value	Mean of 2min ADES	Mean of 2min DES	Difference	SE of difference	t ratio	df	-log10(P value)	Below threshold?	P value	Mean of 9min ADES	Mean of 9min DES	Difference	SE of difference	t ratio	df	-log10(P value)	Below threshold?	P value	Mean of 50min ADES	Mean of 50min DES	Difference	SE of difference	t ratio	df	-log10(P value)	Below threshold?	P value	Mean of 180min ADES	Mean of 180min DES	Difference	SE of difference	t ratio	df	-log10(P value)
PqqD-derived peptide	-18-6	No	0.3102	20.63	22.37	-1.743	1.471	1.185	3.501	0.5084	No	0.8982	21.72	21.55	0.1733	1.272	0.1362	3.993	0.04661	No	0.6935	22.86	22.17	0.6867	1.619	0.4242	3.95	0.159	No	0.305	21.91	23.14	-1.23	1.032	1.192	3.653	0.5157
	-18-22	No	0.1913	26.85	29.33	-2.473	1.474	1.678	3.022	0.7184	No	0.4465	29.86	31.14	-1.28	1.512	0.8463	3.868	0.3501	No	0.9391	33.61	33.45	0.16	1.921	0.08328	2.864	0.02729	No	0.4535	33.91	34.82	-0.909	1.069	0.8502	3.235	0.3434
	21-44	No	0.3712	29.53	31.68	-2.15	1.94	1.109	2.27	0.4304	No	0.6024	31.46	32.53	-1.07	1.804	0.5931	2.498	0.2201	No	0.6133	37.18	35.29	1.89	3.305	0.5718	2.586	0.2123	No	0.9101	37.83	37.54	0.2867	2.369	0.121	3.624	0.04091
	23-33	No	0.1097	10.81	13.93	-3.127	1.468	2.13	3.514	0.9597	No	0.5655	12.14	12.73	-0.59	0.9128	0.6464	2.903	0.2476	No	0.1675	22.72	17.72	5.003	2.56	1.955	2.414	0.7759	No	0.7696	24.61	23.67	0.9367	2.925	0.3203	3.023	0.1137
	33-44	No	0.9652	34.15	33.9	0.25	5.257	0.04756	2.826	0.01537	No	0.733	33.3	34.47	-1.17	3.183	0.3675	3.755	0.1349	No	0.3791	35.13	31.8	3.33	3.37	0.9881	4	0.4213	No	0.1196	35.11	40.74	-5.633	2.724	2.068	3.406	0.9224
	45-55	No	0.0856	22.48	16.87	5.607	2.449	2.289	3.903	1.068	No	0.3334	24.72	23.44	1.287	1.151	1.118	3.555	0.4771	No	0.7921	30.61	31.12	-0.5167	1.77	0.2919	2.588	0.1012	No	0.0355	34.32	38.96	-4.64	1.257	3.692	2.95	1.45
	45-76	No	0.3112	27.07	29.26	-2.19	1.722	1.271	2.443	0.507	No	0.0102	32.05	35.02	-2.967	0.5336	5.56	3.134	1.991	No	0.0974	42.04	46.06	-4.027	1.367	2.945	2.02	1.011	Yes	0.0036	47.62	53.81	-6.193	0.7131	8.685	2.909	2.442
	49-62	No	0.9119	19.51	19.9	-0.39	3.142	0.1241	2.153	0.04008	No	0.1061	24.25	27.32	-3.073	1.22	2.52	2.425	0.9742	No	0.9622	35.36	35.67	-0.3133	5.918	0.05295	2.209	0.01674	No	0.0126	40.02	49.5	-9.477	1.694	5.595	2.876	1.899
	68-77	No	0.1468	30.57	34.32	-3.747	1.64	2.285	2.046	0.8332	No	0.0109	37.64	45.58	-7.933	1.515	5.237	3.273	1.964	No	0.8078	54.28	52.27	2.003	7.265	0.2757	2.078	0.09271	No	0.268	57.9	60.97	-3.067	2.363	1.298	3.779	0.5719
	77-94	No	0.0444	49.22	54.9	-5.677	1.368	4.149	2.224	1.352	Yes	0.006	54.37	58.31	-3.933	0.6036	6.516	3.202	2.222	No	0.0288	64.25	69.94	-5.69	1.054	5.397	2.119	1.541	Yes	0.0004	68.87	74.52	-5.647	0.2721	20.75	2.733	3.361
	84-94	No	0.0332	49.95	57.21	-7.257	1.708	4.247	2.533	1.478	No	0.0832	55.04	58.84	-3.8	1.616	2.351	3.724	1.08	No	0.4337	63.08	65.39	-2.307	2.505	0.9208	2.624	0.3628	No	0.0936	63.11	66.37	-3.257	1.229	2.65	2.493	1.029
	85-94	No	0.0348	54.8	62.63	-7.823	1.874	4.175	2.524	1.458	No	0.7528	60.18	62.02	-1.837	5.131	0.358	2.127	0.1233	No	0.4655	67.85	70.48	-2.637	3.152	0.8366	2.932	0.3321	No	0.1427	68.53	71.55	-3.027	1.404	2.156	2.391	0.8455

## Sheet: HDX summary
	PqqE alone	PqqEinPqqDE	PqqEinPqqADE	PqqEinPqqDES	PqqEinPqqADES	PqqD alone	PqqDinPqqDE	PqqDinPqqADE	PqqDinPqqDES	PqqDinPqqADES
HDX buffer	50 mM HEPES, 10 mM TCEP, 30 mM KCl, pDread = 7.5, 25 °C
Labeling time	0min, 2min 9min 50min 180min
Temperature	25 °C
Control sample	unlabeled protein
Back exchange
Analyzed peptide	28	28	28	28	28	13	13	12	13	12
Amino acids	397					114
Total Amides excluding proline	369					107
Amides covered by the peptides for which deuterium content has been measured	327					103
Sequence coverage	82.4%					90.4%
Average peptide length	18.3					17.6
Replicate	Set 1 (biological replicate), Set 2 &3 (technical replicate)
Reproducibility (average standard deviation, Da)	0.14	0.14	0.2	0.29	0.16	0.23	0.19	0.2	0.32	0.19
